# Supplementary material for: Causal relationship between 150 skin microbiomes and prostate cancer: insights from bidirectional mendelian randomization and meta-analysis
Source: Front Immunol. 2024 Sep 25;15:1463309. doi: 10.3389/fimmu.2024.1463309 (PMC11461290; doi:10.3389/fimmu.2024.1463309)
Supplement: Supplementary Table 3 — Results of the MR Analysis. [file Table3.xlsx]

## Sheet: Sheet 1
Exposure	Outcome	Method	SNPs(n)	β	OR	or_lci95	or_uci95	P
Acinetobacter_Dry	Finngen R10 _15199_131266_Malignant neoplasm of prostate.	Inverse variance weighted (multiplicative random effects)	182	0.00100622	1.00101	0.993887	1.00818	0.782308
Acinetobacter_Dry	Finngen R10 _15199_131266_Malignant neoplasm of prostate.	MR Egger	182	0.0211132	1.02134	0.991999	1.05154	0.15739
Acinetobacter_Dry	Finngen R10 _15199_131266_Malignant neoplasm of prostate.	Weighted median	182	0.00807511	1.00811	0.998941	1.01736	0.0831428
Acinetobacter_Dry	UKB _28010_336223_Prostate cancer	Inverse variance weighted (multiplicative random effects)	79	0.00781832	1.00785	1.00085	1.01489	0.0278
Acinetobacter_Dry	UKB _28010_336223_Prostate cancer	MR Egger	79	0.0134559	1.01355	0.986446	1.04139	0.333547
Acinetobacter_Dry	UKB _28010_336223_Prostate cancer	Weighted median	79	0.00507784	1.00509	0.995506	1.01477	0.298954
Acinetobacter_Moist	Finngen R10 _15199_131266_Malignant neoplasm of prostate.	Inverse variance weighted (multiplicative random effects)	7	-0.00102581	0.998975	0.961726	1.03767	0.957804
Acinetobacter_Moist	Finngen R10 _15199_131266_Malignant neoplasm of prostate.	MR Egger	7	-0.11717	0.889434	0.780948	1.01299	0.137738
Acinetobacter_Moist	Finngen R10 _15199_131266_Malignant neoplasm of prostate.	Weighted median	7	0.0194992	1.01969	0.973118	1.06849	0.413634
Actinomycetales_Dry	Finngen R10 _15199_131266_Malignant neoplasm of prostate.	Inverse variance weighted (multiplicative random effects)	223	-0.00400846	0.996	0.989858	1.00218	0.204042
Actinomycetales_Dry	Finngen R10 _15199_131266_Malignant neoplasm of prostate.	MR Egger	223	0.00662378	1.00665	0.980057	1.03396	0.628157
Actinomycetales_Dry	Finngen R10 _15199_131266_Malignant neoplasm of prostate.	Weighted median	223	-0.00362592	0.996381	0.987875	1.00496	0.407112
Actinomycetales_Dry	UKB _28010_336223_Prostate cancer	Inverse variance weighted (multiplicative random effects)	132	-0.00235683	0.997646	0.992173	1.00315	0.401061
Actinomycetales_Dry	UKB _28010_336223_Prostate cancer	MR Egger	132	-0.00593125	0.994086	0.971857	1.01682	0.608087
Actinomycetales_Dry	UKB _28010_336223_Prostate cancer	Weighted median	132	-0.000265696	0.999734	0.992064	1.00746	0.946095
Actinomycetales_Moist	Finngen R10 _15199_131266_Malignant neoplasm of prostate.	Inverse variance weighted (multiplicative random effects)	15	0.0181258	1.01829	0.990253	1.04712	0.203227
Actinomycetales_Moist	Finngen R10 _15199_131266_Malignant neoplasm of prostate.	MR Egger	15	-0.0199659	0.980232	0.892509	1.07658	0.683193
Actinomycetales_Moist	Finngen R10 _15199_131266_Malignant neoplasm of prostate.	Weighted median	15	0.00497135	1.00498	0.969508	1.04176	0.786292
Actinomycetales_Moist	UKB _28010_336223_Prostate cancer	Inverse variance weighted (multiplicative random effects)	7	-0.00875779	0.99128	0.972577	1.01034	0.367511
Actinomycetales_Moist	UKB _28010_336223_Prostate cancer	MR Egger	7	-0.0409559	0.959871	0.87916	1.04799	0.40267
Actinomycetales_Moist	UKB _28010_336223_Prostate cancer	Weighted median	7	0.000305249	1.00031	0.968958	1.03267	0.985008
Actinomycetales_Sebaceous	Finngen R10 _15199_131266_Malignant neoplasm of prostate.	Inverse variance weighted (multiplicative random effects)	10	0.0106734	1.01073	0.973427	1.04946	0.578007
Actinomycetales_Sebaceous	Finngen R10 _15199_131266_Malignant neoplasm of prostate.	MR Egger	10	0.126719	1.1351	0.946272	1.3616	0.209378
Actinomycetales_Sebaceous	Finngen R10 _15199_131266_Malignant neoplasm of prostate.	Weighted median	10	-0.0104743	0.98958	0.948021	1.03296	0.632292
Actinomycetales_Sebaceous	UKB _28010_336223_Prostate cancer	Inverse variance weighted (multiplicative random effects)	6	-0.000210957	0.999789	0.969521	1.031	0.989269
Actinomycetales_Sebaceous	UKB _28010_336223_Prostate cancer	MR Egger	6	0.115361	1.12228	0.994015	1.26709	0.135919
Actinomycetales_Sebaceous	UKB _28010_336223_Prostate cancer	Weighted median	6	0.00456566	1.00458	0.969619	1.04079	0.800532
Alphaproteobacteria_Dry	Finngen R10 _15199_131266_Malignant neoplasm of prostate.	Inverse variance weighted (multiplicative random effects)	150	0.000914939	1.00092	0.99375	1.00813	0.802892
Alphaproteobacteria_Dry	Finngen R10 _15199_131266_Malignant neoplasm of prostate.	MR Egger	150	0.0275679	1.02795	0.997895	1.05891	0.0706534
Alphaproteobacteria_Dry	Finngen R10 _15199_131266_Malignant neoplasm of prostate.	Weighted median	150	0.00637136	1.00639	0.995964	1.01693	0.230557
Alphaproteobacteria_Dry	UKB _28010_336223_Prostate cancer	Inverse variance weighted (multiplicative random effects)	76	0.00221036	1.00221	0.995949	1.00852	0.489547
Alphaproteobacteria_Dry	UKB _28010_336223_Prostate cancer	MR Egger	76	0.0163506	1.01649	0.988875	1.04487	0.248272
Alphaproteobacteria_Dry	UKB _28010_336223_Prostate cancer	Weighted median	76	0.00323617	1.00324	0.993579	1.013	0.512224
Alphaproteobacteria_Moist	Finngen R10 _15199_131266_Malignant neoplasm of prostate.	Inverse variance weighted (multiplicative random effects)	7	-0.00454479	0.995466	0.955067	1.03757	0.829757
Alphaproteobacteria_Moist	Finngen R10 _15199_131266_Malignant neoplasm of prostate.	MR Egger	7	-0.10121	0.903743	0.752521	1.08535	0.328121
Alphaproteobacteria_Moist	Finngen R10 _15199_131266_Malignant neoplasm of prostate.	Weighted median	7	-0.00395549	0.996052	0.952868	1.04119	0.861147
Anaerococcus_Dry	Finngen R10 _15199_131266_Malignant neoplasm of prostate.	Inverse variance weighted (multiplicative random effects)	140	-0.00594814	0.99407	0.987572	1.00061	0.0754315
Anaerococcus_Dry	Finngen R10 _15199_131266_Malignant neoplasm of prostate.	MR Egger	140	-0.0313529	0.969133	0.94083	0.998288	0.0400029
Anaerococcus_Dry	Finngen R10 _15199_131266_Malignant neoplasm of prostate.	Weighted median	140	-0.00321112	0.996794	0.987093	1.00659	0.519892
Anaerococcus_Dry	UKB _28010_336223_Prostate cancer	Inverse variance weighted (multiplicative random effects)	72	-0.00126224	0.998739	0.992832	1.00468	0.67662
Anaerococcus_Dry	UKB _28010_336223_Prostate cancer	MR Egger	72	-0.0168745	0.983267	0.960584	1.00649	0.160887
Anaerococcus_Dry	UKB _28010_336223_Prostate cancer	Weighted median	72	-0.00240906	0.997594	0.989154	1.00611	0.578404
ASV001_Dry	Finngen R10 _15199_131266_Malignant neoplasm of prostate.	Inverse variance weighted (multiplicative random effects)	280	-6.78517e-05	0.999932	0.993756	1.00615	0.982875
ASV001_Dry	Finngen R10 _15199_131266_Malignant neoplasm of prostate.	MR Egger	280	0.00372269	1.00373	0.976804	1.0314	0.788641
ASV001_Dry	Finngen R10 _15199_131266_Malignant neoplasm of prostate.	Weighted median	280	-0.00238136	0.997621	0.989912	1.00539	0.547386
ASV001_Dry	UKB _28010_336223_Prostate cancer	Inverse variance weighted (multiplicative random effects)	138	-0.00204933	0.997953	0.992603	1.00333	0.454886
ASV001_Dry	UKB _28010_336223_Prostate cancer	MR Egger	138	-0.00510222	0.994911	0.973352	1.01695	0.648775
ASV001_Dry	UKB _28010_336223_Prostate cancer	Weighted median	138	-0.00445113	0.995559	0.988561	1.00261	0.216127
ASV001_Moist	Finngen R10 _15199_131266_Malignant neoplasm of prostate.	Inverse variance weighted (multiplicative random effects)	10	-0.000681813	0.999318	0.961792	1.03831	0.972148
ASV001_Moist	Finngen R10 _15199_131266_Malignant neoplasm of prostate.	MR Egger	10	0.166029	1.18061	0.951157	1.46541	0.170532
ASV001_Moist	Finngen R10 _15199_131266_Malignant neoplasm of prostate.	Weighted median	10	-0.00374521	0.996262	0.951627	1.04299	0.872766
ASV001_Sebaceous	Finngen R10 _15199_131266_Malignant neoplasm of prostate.	Inverse variance weighted (multiplicative random effects)	12	0.00671237	1.00673	0.977537	1.0368	0.654864
ASV001_Sebaceous	Finngen R10 _15199_131266_Malignant neoplasm of prostate.	MR Egger	12	-0.0585482	0.943133	0.846724	1.05052	0.312265
ASV001_Sebaceous	Finngen R10 _15199_131266_Malignant neoplasm of prostate.	Weighted median	12	0.0145844	1.01469	0.980659	1.0499	0.40208
ASV001_Sebaceous	UKB _28010_336223_Prostate cancer	Inverse variance weighted (multiplicative random effects)	7	-0.0114935	0.988572	0.969931	1.00757	0.23667
ASV001_Sebaceous	UKB _28010_336223_Prostate cancer	MR Egger	7	-0.203867	0.815571	0.637656	1.04313	0.165365
ASV001_Sebaceous	UKB _28010_336223_Prostate cancer	Weighted median	7	-0.0088983	0.991141	0.962566	1.02056	0.551061
ASV002_Dry	Finngen R10 _15199_131266_Malignant neoplasm of prostate.	Inverse variance weighted (multiplicative random effects)	187	-0.000615514	0.999385	0.992169	1.00665	0.867778
ASV002_Dry	Finngen R10 _15199_131266_Malignant neoplasm of prostate.	MR Egger	187	-0.00809328	0.991939	0.961902	1.02291	0.606556
ASV002_Dry	Finngen R10 _15199_131266_Malignant neoplasm of prostate.	Weighted median	187	-0.000332513	0.999668	0.990563	1.00886	0.943212
ASV002_Dry	UKB _28010_336223_Prostate cancer	Inverse variance weighted (multiplicative random effects)	92	-0.00295857	0.997046	0.990767	1.00336	0.358623
ASV002_Dry	UKB _28010_336223_Prostate cancer	MR Egger	92	-0.00418613	0.995823	0.970875	1.02141	0.747152
ASV002_Dry	UKB _28010_336223_Prostate cancer	Weighted median	92	0.00140817	1.00141	0.992774	1.01012	0.749953
ASV002_Moist	Finngen R10 _15199_131266_Malignant neoplasm of prostate.	Inverse variance weighted (multiplicative random effects)	10	-0.031345	0.969141	0.929889	1.01005	0.137292
ASV002_Moist	Finngen R10 _15199_131266_Malignant neoplasm of prostate.	MR Egger	10	0.0137822	1.01388	0.64392	1.59639	0.95401
ASV002_Moist	Finngen R10 _15199_131266_Malignant neoplasm of prostate.	Weighted median	10	-0.0584064	0.943267	0.905516	0.982591	0.00506608
ASV002_Moist	UKB _28010_336223_Prostate cancer	Inverse variance weighted (multiplicative random effects)	4	0.00992449	1.00997	0.980841	1.03997	0.50632
ASV002_Moist	UKB _28010_336223_Prostate cancer	MR Egger	4	-0.0311388	0.969341	0.704958	1.33288	0.86572
ASV002_Moist	UKB _28010_336223_Prostate cancer	Weighted median	4	0.00919797	1.00924	0.971092	1.04889	0.639879
ASV002_Sebaceous	Finngen R10 _15199_131266_Malignant neoplasm of prostate.	Inverse variance weighted (multiplicative random effects)	7	0.00219926	1.0022	0.9451	1.06275	0.941425
ASV002_Sebaceous	Finngen R10 _15199_131266_Malignant neoplasm of prostate.	MR Egger	7	0.0279593	1.02835	0.823026	1.28491	0.815431
ASV002_Sebaceous	Finngen R10 _15199_131266_Malignant neoplasm of prostate.	Weighted median	7	0.00584129	1.00586	0.954815	1.05963	0.825999
ASV003_Dry	Finngen R10 _15199_131266_Malignant neoplasm of prostate.	Inverse variance weighted (multiplicative random effects)	146	-0.00368673	0.99632	0.987932	1.00478	0.392744
ASV003_Dry	Finngen R10 _15199_131266_Malignant neoplasm of prostate.	MR Egger	146	0.0191256	1.01931	0.98048	1.05968	0.33607
ASV003_Dry	Finngen R10 _15199_131266_Malignant neoplasm of prostate.	Weighted median	146	-0.00307907	0.996926	0.986818	1.00714	0.553724
ASV003_Dry	UKB _28010_336223_Prostate cancer	Inverse variance weighted (multiplicative random effects)	78	0.00639765	1.00642	0.999612	1.01327	0.0646338
ASV003_Dry	UKB _28010_336223_Prostate cancer	MR Egger	78	0.03343	1.034	1.00463	1.06422	0.0257587
ASV003_Dry	UKB _28010_336223_Prostate cancer	Weighted median	78	0.00459874	1.00461	0.994956	1.01436	0.350566
ASV003_Moist	Finngen R10 _15199_131266_Malignant neoplasm of prostate.	Inverse variance weighted (multiplicative random effects)	9	0.00175558	1.00176	0.97223	1.03218	0.908437
ASV003_Moist	Finngen R10 _15199_131266_Malignant neoplasm of prostate.	MR Egger	9	0.0150248	1.01514	0.858741	1.20002	0.865271
ASV003_Moist	Finngen R10 _15199_131266_Malignant neoplasm of prostate.	Weighted median	9	0.00759431	1.00762	0.968408	1.04843	0.707683
ASV003_Moist	UKB _28010_336223_Prostate cancer	Inverse variance weighted (multiplicative random effects)	4	0.0243074	1.02461	0.994334	1.0558	0.112143
ASV003_Moist	UKB _28010_336223_Prostate cancer	MR Egger	4	0.134278	1.14371	0.973334	1.34391	0.244351
ASV003_Moist	UKB _28010_336223_Prostate cancer	Weighted median	4	0.028682	1.0291	0.991172	1.06847	0.134358
ASV004_Dry	Finngen R10 _15199_131266_Malignant neoplasm of prostate.	Inverse variance weighted (multiplicative random effects)	259	0.000782798	1.00078	0.994446	1.00716	0.809131
ASV004_Dry	Finngen R10 _15199_131266_Malignant neoplasm of prostate.	MR Egger	259	-0.004084	0.995924	0.969715	1.02284	0.76431
ASV004_Dry	Finngen R10 _15199_131266_Malignant neoplasm of prostate.	Weighted median	259	0.00144624	1.00145	0.993058	1.00991	0.736154
ASV004_Dry	UKB _28010_336223_Prostate cancer	Inverse variance weighted (multiplicative random effects)	132	0.00274697	1.00275	0.997835	1.00769	0.273274
ASV004_Dry	UKB _28010_336223_Prostate cancer	MR Egger	132	0.0159088	1.01604	0.996685	1.03576	0.10732
ASV004_Dry	UKB _28010_336223_Prostate cancer	Weighted median	132	0.00401314	1.00402	0.997108	1.01098	0.254974
ASV004_Moist	Finngen R10 _15199_131266_Malignant neoplasm of prostate.	Inverse variance weighted (multiplicative random effects)	4	0.0200768	1.02028	0.961825	1.08229	0.504794
ASV004_Moist	Finngen R10 _15199_131266_Malignant neoplasm of prostate.	MR Egger	4	-0.286011	0.751254	0.400746	1.40833	0.466492
ASV004_Moist	Finngen R10 _15199_131266_Malignant neoplasm of prostate.	Weighted median	4	0.0122512	1.01233	0.952235	1.07621	0.694766
ASV004_Sebaceous	Finngen R10 _15199_131266_Malignant neoplasm of prostate.	Inverse variance weighted (multiplicative random effects)	12	0.0209479	1.02117	0.991529	1.05169	0.163342
ASV004_Sebaceous	Finngen R10 _15199_131266_Malignant neoplasm of prostate.	MR Egger	12	0.00201332	1.00202	0.874309	1.14837	0.977479
ASV004_Sebaceous	Finngen R10 _15199_131266_Malignant neoplasm of prostate.	Weighted median	12	0.0140027	1.0141	0.975414	1.05432	0.480437
ASV004_Sebaceous	UKB _28010_336223_Prostate cancer	Inverse variance weighted (multiplicative random effects)	5	-0.0131989	0.986888	0.965236	1.00903	0.243554
ASV004_Sebaceous	UKB _28010_336223_Prostate cancer	MR Egger	5	-0.0149032	0.985207	0.864956	1.12218	0.836864
ASV004_Sebaceous	UKB _28010_336223_Prostate cancer	Weighted median	5	-0.024191	0.976099	0.940074	1.01351	0.207376
ASV005_Dry	Finngen R10 _15199_131266_Malignant neoplasm of prostate.	Inverse variance weighted (multiplicative random effects)	189	-0.00670559	0.993317	0.986623	1.00006	0.0519249
ASV005_Dry	Finngen R10 _15199_131266_Malignant neoplasm of prostate.	MR Egger	189	0.0189234	1.0191	0.990821	1.04819	0.189176
ASV005_Dry	Finngen R10 _15199_131266_Malignant neoplasm of prostate.	Weighted median	189	-0.00268263	0.997321	0.988439	1.00628	0.556684
ASV005_Dry	UKB _28010_336223_Prostate cancer	Inverse variance weighted (multiplicative random effects)	97	-0.00189759	0.998104	0.991882	1.00437	0.552027
ASV005_Dry	UKB _28010_336223_Prostate cancer	MR Egger	97	-0.00326122	0.996744	0.970193	1.02402	0.813361
ASV005_Dry	UKB _28010_336223_Prostate cancer	Weighted median	97	-0.00194945	0.998052	0.989771	1.0064	0.646525
ASV005_Moist	Finngen R10 _15199_131266_Malignant neoplasm of prostate.	Inverse variance weighted (multiplicative random effects)	7	0.00459923	1.00461	0.96406	1.04686	0.826809
ASV005_Moist	Finngen R10 _15199_131266_Malignant neoplasm of prostate.	MR Egger	7	-0.0790536	0.92399	0.744015	1.1475	0.506473
ASV005_Moist	Finngen R10 _15199_131266_Malignant neoplasm of prostate.	Weighted median	7	0.0108156	1.01087	0.967085	1.05665	0.63216
ASV005_Sebaceous	Finngen R10 _15199_131266_Malignant neoplasm of prostate.	Inverse variance weighted (multiplicative random effects)	8	-0.00104215	0.998958	0.969992	1.02879	0.944657
ASV005_Sebaceous	Finngen R10 _15199_131266_Malignant neoplasm of prostate.	MR Egger	8	-0.0815302	0.921705	0.755014	1.1252	0.453649
ASV005_Sebaceous	Finngen R10 _15199_131266_Malignant neoplasm of prostate.	Weighted median	8	-0.0169318	0.983211	0.938218	1.03036	0.478648
ASV005_Sebaceous	UKB _28010_336223_Prostate cancer	Inverse variance weighted (multiplicative random effects)	5	0.00139041	1.00139	0.961413	1.04303	0.94667
ASV005_Sebaceous	UKB _28010_336223_Prostate cancer	MR Egger	5	0.159165	1.17253	0.934232	1.47162	0.263351
ASV005_Sebaceous	UKB _28010_336223_Prostate cancer	Weighted median	5	-0.00671897	0.993304	0.956028	1.03203	0.730619
ASV006_Dry	Finngen R10 _15199_131266_Malignant neoplasm of prostate.	Inverse variance weighted (multiplicative random effects)	119	-0.00252764	0.997476	0.991302	1.00369	0.424859
ASV006_Dry	Finngen R10 _15199_131266_Malignant neoplasm of prostate.	MR Egger	119	0.00171556	1.00172	0.976174	1.02793	0.896651
ASV006_Dry	Finngen R10 _15199_131266_Malignant neoplasm of prostate.	Weighted median	119	-0.00166449	0.998337	0.989375	1.00738	0.717503
ASV006_Dry	UKB _28010_336223_Prostate cancer	Inverse variance weighted (multiplicative random effects)	64	0.00282583	1.00283	0.996352	1.00935	0.392758
ASV006_Dry	UKB _28010_336223_Prostate cancer	MR Egger	64	0.0105526	1.01061	0.984919	1.03697	0.424884
ASV006_Dry	UKB _28010_336223_Prostate cancer	Weighted median	64	0.00368727	1.00369	0.995287	1.01217	0.390214
ASV006_Moist	Finngen R10 _15199_131266_Malignant neoplasm of prostate.	Inverse variance weighted (multiplicative random effects)	11	-0.00297777	0.997027	0.973505	1.02112	0.806873
ASV006_Moist	Finngen R10 _15199_131266_Malignant neoplasm of prostate.	MR Egger	11	0.0452668	1.04631	0.915006	1.19645	0.524766
ASV006_Moist	Finngen R10 _15199_131266_Malignant neoplasm of prostate.	Weighted median	11	-0.00701303	0.993012	0.960807	1.02629	0.676728
ASV006_Moist	UKB _28010_336223_Prostate cancer	Inverse variance weighted (multiplicative random effects)	5	-0.00323206	0.996773	0.967697	1.02672	0.830557
ASV006_Moist	UKB _28010_336223_Prostate cancer	MR Egger	5	-0.0660755	0.93606	0.816945	1.07254	0.411542
ASV006_Moist	UKB _28010_336223_Prostate cancer	Weighted median	5	-0.00752319	0.992505	0.961768	1.02422	0.639269
ASV007_Dry	Finngen R10 _15199_131266_Malignant neoplasm of prostate.	Inverse variance weighted (multiplicative random effects)	78	0.000990756	1.00099	0.992772	1.00928	0.81381
ASV007_Dry	Finngen R10 _15199_131266_Malignant neoplasm of prostate.	MR Egger	78	-0.00861806	0.991419	0.95633	1.0278	0.640586
ASV007_Dry	Finngen R10 _15199_131266_Malignant neoplasm of prostate.	Weighted median	78	-0.00121351	0.998787	0.988266	1.00942	0.822299
ASV007_Dry	UKB _28010_336223_Prostate cancer	Inverse variance weighted (multiplicative random effects)	42	0.00228718	1.00229	0.997309	1.0073	0.368191
ASV007_Dry	UKB _28010_336223_Prostate cancer	MR Egger	42	0.00775822	1.00779	0.98259	1.03363	0.551551
ASV007_Dry	UKB _28010_336223_Prostate cancer	Weighted median	42	0.0027297	1.00273	0.994502	1.01103	0.516308
ASV007_Sebaceous	Finngen R10 _15199_131266_Malignant neoplasm of prostate.	Inverse variance weighted (multiplicative random effects)	12	-0.0101392	0.989912	0.964118	1.0164	0.451632
ASV007_Sebaceous	Finngen R10 _15199_131266_Malignant neoplasm of prostate.	MR Egger	12	0.0271994	1.02757	0.899391	1.17402	0.697481
ASV007_Sebaceous	Finngen R10 _15199_131266_Malignant neoplasm of prostate.	Weighted median	12	-0.0166463	0.983492	0.952295	1.01571	0.311447
ASV007_Sebaceous	UKB _28010_336223_Prostate cancer	Inverse variance weighted (multiplicative random effects)	8	-0.000528603	0.999472	0.981379	1.0179	0.954773
ASV007_Sebaceous	UKB _28010_336223_Prostate cancer	MR Egger	8	-0.0200809	0.980119	0.888433	1.08127	0.702492
ASV007_Sebaceous	UKB _28010_336223_Prostate cancer	Weighted median	8	0.00502564	1.00504	0.98187	1.02875	0.67276
ASV008_Dry	Finngen R10 _15199_131266_Malignant neoplasm of prostate.	Inverse variance weighted (multiplicative random effects)	34	-0.00632875	0.993691	0.97995	1.00763	0.373043
ASV008_Dry	Finngen R10 _15199_131266_Malignant neoplasm of prostate.	MR Egger	34	0.0380812	1.03882	0.975664	1.10605	0.242772
ASV008_Dry	Finngen R10 _15199_131266_Malignant neoplasm of prostate.	Weighted median	34	0.00477857	1.00479	0.987024	1.02288	0.599577
ASV008_Dry	UKB _28010_336223_Prostate cancer	Inverse variance weighted (multiplicative random effects)	16	-0.00910352	0.990938	0.980684	1.0013	0.086277
ASV008_Dry	UKB _28010_336223_Prostate cancer	MR Egger	16	-0.0129248	0.987158	0.940857	1.03574	0.606222
ASV008_Dry	UKB _28010_336223_Prostate cancer	Weighted median	16	-0.0103902	0.989664	0.974391	1.00518	0.190376
ASV008_Moist	Finngen R10 _15199_131266_Malignant neoplasm of prostate.	Inverse variance weighted (multiplicative random effects)	18	-0.00463385	0.995377	0.978223	1.01283	0.601358
ASV008_Moist	Finngen R10 _15199_131266_Malignant neoplasm of prostate.	MR Egger	18	-0.0669541	0.935238	0.858918	1.01834	0.142721
ASV008_Moist	Finngen R10 _15199_131266_Malignant neoplasm of prostate.	Weighted median	18	-0.00889394	0.991145	0.967026	1.01587	0.479199
ASV008_Moist	UKB _28010_336223_Prostate cancer	Inverse variance weighted (multiplicative random effects)	10	-0.0029669	0.997037	0.983667	1.01059	0.666668
ASV008_Moist	UKB _28010_336223_Prostate cancer	MR Egger	10	-0.0157245	0.984399	0.923508	1.0493	0.642252
ASV008_Moist	UKB _28010_336223_Prostate cancer	Weighted median	10	0.009042	1.00908	0.988414	1.03018	0.391824
ASV008_Sebaceous	Finngen R10 _15199_131266_Malignant neoplasm of prostate.	Inverse variance weighted (multiplicative random effects)	7	-0.00330781	0.996698	0.972139	1.02188	0.794969
ASV008_Sebaceous	Finngen R10 _15199_131266_Malignant neoplasm of prostate.	MR Egger	7	0.0788252	1.08202	0.966063	1.21189	0.231057
ASV008_Sebaceous	Finngen R10 _15199_131266_Malignant neoplasm of prostate.	Weighted median	7	0.0121083	1.01218	0.974456	1.05137	0.532111
ASV008_Sebaceous	UKB _28010_336223_Prostate cancer	Inverse variance weighted (multiplicative random effects)	5	-0.0215393	0.978691	0.961293	0.996404	0.0185918
ASV008_Sebaceous	UKB _28010_336223_Prostate cancer	MR Egger	5	0.0821791	1.08565	0.909518	1.29589	0.429958
ASV008_Sebaceous	UKB _28010_336223_Prostate cancer	Weighted median	5	-0.0165662	0.98357	0.952153	1.01602	0.317211
ASV009_Dry	Finngen R10 _15199_131266_Malignant neoplasm of prostate.	Inverse variance weighted (multiplicative random effects)	121	-0.00570397	0.994312	0.986643	1.00204	0.148779
ASV009_Dry	Finngen R10 _15199_131266_Malignant neoplasm of prostate.	MR Egger	121	-0.0104795	0.989575	0.958435	1.02173	0.521853
ASV009_Dry	Finngen R10 _15199_131266_Malignant neoplasm of prostate.	Weighted median	121	-0.000841115	0.999159	0.989169	1.00925	0.869693
ASV009_Dry	UKB _28010_336223_Prostate cancer	Inverse variance weighted (multiplicative random effects)	61	0.000478305	1.00048	0.994409	1.00659	0.877565
ASV009_Dry	UKB _28010_336223_Prostate cancer	MR Egger	61	-0.00767134	0.992358	0.967364	1.018	0.55782
ASV009_Dry	UKB _28010_336223_Prostate cancer	Weighted median	61	0.00206474	1.00207	0.992724	1.0115	0.665716
ASV009_Moist	Finngen R10 _15199_131266_Malignant neoplasm of prostate.	Inverse variance weighted (multiplicative random effects)	11	0.0121987	1.01227	0.985666	1.0396	0.369387
ASV009_Moist	Finngen R10 _15199_131266_Malignant neoplasm of prostate.	MR Egger	11	0.0516367	1.05299	0.950095	1.16704	0.350723
ASV009_Moist	Finngen R10 _15199_131266_Malignant neoplasm of prostate.	Weighted median	11	0.00743084	1.00746	0.971426	1.04483	0.689233
ASV009_Moist	UKB _28010_336223_Prostate cancer	Inverse variance weighted (multiplicative random effects)	5	-0.0143917	0.985711	0.948687	1.02418	0.461246
ASV009_Moist	UKB _28010_336223_Prostate cancer	MR Egger	5	-0.0285479	0.971856	0.823738	1.14661	0.75737
ASV009_Moist	UKB _28010_336223_Prostate cancer	Weighted median	5	-0.0168952	0.983247	0.94778	1.02004	0.367385
ASV010_Dry	Finngen R10 _15199_131266_Malignant neoplasm of prostate.	Inverse variance weighted (multiplicative random effects)	164	0.0019084	1.00191	0.994906	1.00896	0.593915
ASV010_Dry	Finngen R10 _15199_131266_Malignant neoplasm of prostate.	MR Egger	164	0.00356453	1.00357	0.974105	1.03393	0.814938
ASV010_Dry	Finngen R10 _15199_131266_Malignant neoplasm of prostate.	Weighted median	164	0.0100072	1.01006	1.00046	1.01975	0.0399257
ASV010_Dry	UKB _28010_336223_Prostate cancer	Inverse variance weighted (multiplicative random effects)	87	-0.00387327	0.996134	0.990068	1.00224	0.213924
ASV010_Dry	UKB _28010_336223_Prostate cancer	MR Egger	87	0.00637423	1.00639	0.982535	1.03083	0.603925
ASV010_Dry	UKB _28010_336223_Prostate cancer	Weighted median	87	-0.00398547	0.996022	0.987266	1.00486	0.376371
ASV010_Moist	Finngen R10 _15199_131266_Malignant neoplasm of prostate.	Inverse variance weighted (multiplicative random effects)	15	-0.0139099	0.986186	0.957436	1.0158	0.356793
ASV010_Moist	Finngen R10 _15199_131266_Malignant neoplasm of prostate.	MR Egger	15	0.0321911	1.03271	0.892573	1.19486	0.672372
ASV010_Moist	Finngen R10 _15199_131266_Malignant neoplasm of prostate.	Weighted median	15	-0.0131119	0.986974	0.955761	1.01921	0.423872
ASV010_Moist	UKB _28010_336223_Prostate cancer	Inverse variance weighted (multiplicative random effects)	5	-0.0118179	0.988252	0.976977	0.999656	0.0435101
ASV010_Moist	UKB _28010_336223_Prostate cancer	MR Egger	5	0.00811038	1.00814	0.898383	1.13131	0.89905
ASV010_Moist	UKB _28010_336223_Prostate cancer	Weighted median	5	-0.0108073	0.989251	0.95788	1.02165	0.510981
ASV010_Sebaceous	Finngen R10 _15199_131266_Malignant neoplasm of prostate.	Inverse variance weighted (multiplicative random effects)	5	0.0221821	1.02243	0.984543	1.06178	0.24957
ASV010_Sebaceous	Finngen R10 _15199_131266_Malignant neoplasm of prostate.	MR Egger	5	0.144443	1.1554	0.948625	1.40724	0.246585
ASV010_Sebaceous	Finngen R10 _15199_131266_Malignant neoplasm of prostate.	Weighted median	5	0.00526423	1.00528	0.955503	1.05765	0.838995
ASV010_Sebaceous	UKB _28010_336223_Prostate cancer	Inverse variance weighted (multiplicative random effects)	5	0.00475948	1.00477	0.996138	1.01348	0.279655
ASV010_Sebaceous	UKB _28010_336223_Prostate cancer	MR Egger	5	-0.0159495	0.984177	0.857985	1.12893	0.834432
ASV010_Sebaceous	UKB _28010_336223_Prostate cancer	Weighted median	5	0.00150309	1.0015	0.966569	1.0377	0.933871
ASV011_Dry	Finngen R10 _15199_131266_Malignant neoplasm of prostate.	Inverse variance weighted (multiplicative random effects)	64	0.0122426	1.01232	1.00425	1.02045	0.00269823
ASV011_Dry	Finngen R10 _15199_131266_Malignant neoplasm of prostate.	MR Egger	64	-0.00732688	0.9927	0.957116	1.02961	0.695372
ASV011_Dry	Finngen R10 _15199_131266_Malignant neoplasm of prostate.	Weighted median	64	0.0104103	1.01046	0.999202	1.02185	0.0686863
ASV011_Dry	UKB _28010_336223_Prostate cancer	Inverse variance weighted (multiplicative random effects)	34	-0.000507687	0.999492	0.992273	1.00676	0.890828
ASV011_Dry	UKB _28010_336223_Prostate cancer	MR Egger	34	-0.0144756	0.985629	0.954101	1.0182	0.389321
ASV011_Dry	UKB _28010_336223_Prostate cancer	Weighted median	34	0.0014873	1.00149	0.99143	1.01165	0.772747
ASV011_Moist	Finngen R10 _15199_131266_Malignant neoplasm of prostate.	Inverse variance weighted (multiplicative random effects)	10	0.000245524	1.00025	0.965077	1.0367	0.989273
ASV011_Moist	Finngen R10 _15199_131266_Malignant neoplasm of prostate.	MR Egger	10	-0.0371006	0.963579	0.817621	1.13559	0.669704
ASV011_Moist	Finngen R10 _15199_131266_Malignant neoplasm of prostate.	Weighted median	10	-0.0237107	0.976568	0.941431	1.01302	0.204706
ASV011_Moist	UKB _28010_336223_Prostate cancer	Inverse variance weighted (multiplicative random effects)	6	0.00199053	1.00199	0.971234	1.03373	0.90042
ASV011_Moist	UKB _28010_336223_Prostate cancer	MR Egger	6	0.134446	1.1439	1.04511	1.25204	0.0433596
ASV011_Moist	UKB _28010_336223_Prostate cancer	Weighted median	6	0.0120722	1.01215	0.981717	1.04352	0.438237
ASV012_Moist	Finngen R10 _15199_131266_Malignant neoplasm of prostate.	Inverse variance weighted (multiplicative random effects)	16	-0.00797132	0.99206	0.971149	1.01342	0.463342
ASV012_Moist	Finngen R10 _15199_131266_Malignant neoplasm of prostate.	MR Egger	16	0.00948235	1.00953	0.901689	1.13026	0.871675
ASV012_Moist	Finngen R10 _15199_131266_Malignant neoplasm of prostate.	Weighted median	16	0.000568068	1.00057	0.975134	1.02667	0.965509
ASV012_Moist	UKB _28010_336223_Prostate cancer	Inverse variance weighted (multiplicative random effects)	10	-0.00631837	0.993702	0.972225	1.01565	0.570862
ASV012_Moist	UKB _28010_336223_Prostate cancer	MR Egger	10	0.0393474	1.04013	0.909382	1.18968	0.581689
ASV012_Moist	UKB _28010_336223_Prostate cancer	Weighted median	10	-0.00987599	0.990173	0.968974	1.01184	0.371094
ASV013_Dry	Finngen R10 _15199_131266_Malignant neoplasm of prostate.	Inverse variance weighted (multiplicative random effects)	115	-0.00276728	0.997237	0.989422	1.00511	0.490573
ASV013_Dry	Finngen R10 _15199_131266_Malignant neoplasm of prostate.	MR Egger	115	-0.0217943	0.978442	0.948506	1.00932	0.171931
ASV013_Dry	Finngen R10 _15199_131266_Malignant neoplasm of prostate.	Weighted median	115	-0.00361294	0.996394	0.986384	1.0065	0.483062
ASV013_Dry	UKB _28010_336223_Prostate cancer	Inverse variance weighted (multiplicative random effects)	53	0.00435765	1.00437	0.997959	1.01082	0.182068
ASV013_Dry	UKB _28010_336223_Prostate cancer	MR Egger	53	-0.006925	0.993099	0.967535	1.01934	0.60499
ASV013_Dry	UKB _28010_336223_Prostate cancer	Weighted median	53	0.00250286	1.00251	0.993085	1.01202	0.603378
ASV013_Moist	Finngen R10 _15199_131266_Malignant neoplasm of prostate.	Inverse variance weighted (multiplicative random effects)	15	-0.000649097	0.999351	0.977672	1.02151	0.953741
ASV013_Moist	Finngen R10 _15199_131266_Malignant neoplasm of prostate.	MR Egger	15	0.0338808	1.03446	0.954718	1.12087	0.422722
ASV013_Moist	Finngen R10 _15199_131266_Malignant neoplasm of prostate.	Weighted median	15	0.0169482	1.01709	0.989654	1.04529	0.224492
ASV013_Moist	UKB _28010_336223_Prostate cancer	Inverse variance weighted (multiplicative random effects)	7	-0.0056174	0.994398	0.975779	1.01337	0.560234
ASV013_Moist	UKB _28010_336223_Prostate cancer	MR Egger	7	0.0509807	1.0523	0.962894	1.15001	0.311542
ASV013_Moist	UKB _28010_336223_Prostate cancer	Weighted median	7	-0.00135772	0.998643	0.97292	1.02505	0.918777
ASV013_Sebaceous	Finngen R10 _15199_131266_Malignant neoplasm of prostate.	Inverse variance weighted (multiplicative random effects)	16	-0.0130605	0.987024	0.966655	1.00782	0.219621
ASV013_Sebaceous	Finngen R10 _15199_131266_Malignant neoplasm of prostate.	MR Egger	16	-0.0184912	0.981679	0.901615	1.06885	0.676584
ASV013_Sebaceous	Finngen R10 _15199_131266_Malignant neoplasm of prostate.	Weighted median	16	-0.00666056	0.993362	0.96457	1.02301	0.657149
ASV013_Sebaceous	UKB _28010_336223_Prostate cancer	Inverse variance weighted (multiplicative random effects)	10	-0.00409434	0.995914	0.980384	1.01169	0.60962
ASV013_Sebaceous	UKB _28010_336223_Prostate cancer	MR Egger	10	-0.0230187	0.977244	0.914353	1.04446	0.516753
ASV013_Sebaceous	UKB _28010_336223_Prostate cancer	Weighted median	10	-0.00348064	0.996525	0.972668	1.02097	0.778299
ASV015_Dry	Finngen R10 _15199_131266_Malignant neoplasm of prostate.	Inverse variance weighted (multiplicative random effects)	188	-0.000491424	0.999509	0.99246	1.00661	0.891743
ASV015_Dry	Finngen R10 _15199_131266_Malignant neoplasm of prostate.	MR Egger	188	-0.025282	0.975035	0.945491	1.0055	0.108986
ASV015_Dry	Finngen R10 _15199_131266_Malignant neoplasm of prostate.	Weighted median	188	-0.000365493	0.999635	0.990589	1.00876	0.937189
ASV015_Dry	UKB _28010_336223_Prostate cancer	Inverse variance weighted (multiplicative random effects)	93	-0.00496322	0.995049	0.989484	1.00065	0.0828228
ASV015_Dry	UKB _28010_336223_Prostate cancer	MR Egger	93	-0.00859511	0.991442	0.968531	1.01489	0.473034
ASV015_Dry	UKB _28010_336223_Prostate cancer	Weighted median	93	-0.00273464	0.997269	0.989477	1.00512	0.49444
ASV015_Moist	Finngen R10 _15199_131266_Malignant neoplasm of prostate.	Inverse variance weighted (multiplicative random effects)	9	-0.00719091	0.992835	0.966794	1.01958	0.595923
ASV015_Moist	Finngen R10 _15199_131266_Malignant neoplasm of prostate.	MR Egger	9	-0.0392223	0.961537	0.861794	1.07282	0.505372
ASV015_Moist	Finngen R10 _15199_131266_Malignant neoplasm of prostate.	Weighted median	9	-0.00477467	0.995237	0.95769	1.03426	0.807737
ASV015_Moist	UKB _28010_336223_Prostate cancer	Inverse variance weighted (multiplicative random effects)	5	-0.00913114	0.99091	0.966144	1.01631	0.479517
ASV015_Moist	UKB _28010_336223_Prostate cancer	MR Egger	5	0.0308418	1.03132	0.939869	1.13167	0.561464
ASV015_Moist	UKB _28010_336223_Prostate cancer	Weighted median	5	0.00644944	1.00647	0.972989	1.0411	0.70867
ASV015_Sebaceous	Finngen R10 _15199_131266_Malignant neoplasm of prostate.	Inverse variance weighted (multiplicative random effects)	10	0.00372831	1.00374	0.967585	1.04124	0.842088
ASV015_Sebaceous	Finngen R10 _15199_131266_Malignant neoplasm of prostate.	MR Egger	10	-0.113605	0.89261	0.756695	1.05294	0.2146
ASV015_Sebaceous	Finngen R10 _15199_131266_Malignant neoplasm of prostate.	Weighted median	10	0.0026229	1.00263	0.960075	1.04706	0.905635
ASV015_Sebaceous	UKB _28010_336223_Prostate cancer	Inverse variance weighted (multiplicative random effects)	7	-0.0170989	0.983046	0.971327	0.994907	0.00519892
ASV015_Sebaceous	UKB _28010_336223_Prostate cancer	MR Egger	7	-0.0190898	0.981091	0.878213	1.09602	0.749262
ASV015_Sebaceous	UKB _28010_336223_Prostate cancer	Weighted median	7	-0.0163421	0.983791	0.954783	1.01368	0.284522
ASV016_Dry	Finngen R10 _15199_131266_Malignant neoplasm of prostate.	Inverse variance weighted (multiplicative random effects)	202	0.000543677	1.00054	0.994582	1.00654	0.858475
ASV016_Dry	Finngen R10 _15199_131266_Malignant neoplasm of prostate.	MR Egger	202	0.0120716	1.01214	0.985283	1.03974	0.380107
ASV016_Dry	Finngen R10 _15199_131266_Malignant neoplasm of prostate.	Weighted median	202	0.00174341	1.00174	0.993471	1.01009	0.680319
ASV016_Dry	UKB _28010_336223_Prostate cancer	Inverse variance weighted (multiplicative random effects)	107	-0.00119363	0.998807	0.993713	1.00393	0.647309
ASV016_Dry	UKB _28010_336223_Prostate cancer	MR Egger	107	-0.00296913	0.997035	0.974758	1.01982	0.79727
ASV016_Dry	UKB _28010_336223_Prostate cancer	Weighted median	107	-0.00249646	0.997507	0.99002	1.00505	0.515998
ASV016_Moist	Finngen R10 _15199_131266_Malignant neoplasm of prostate.	Inverse variance weighted (multiplicative random effects)	10	-0.0101843	0.989867	0.950338	1.03104	0.624266
ASV016_Moist	Finngen R10 _15199_131266_Malignant neoplasm of prostate.	MR Egger	10	-0.00573444	0.994282	0.842792	1.173	0.947459
ASV016_Moist	Finngen R10 _15199_131266_Malignant neoplasm of prostate.	Weighted median	10	-0.00252133	0.997482	0.960822	1.03554	0.895004
ASV016_Moist	UKB _28010_336223_Prostate cancer	Inverse variance weighted (multiplicative random effects)	5	0.0123963	1.01247	0.992561	1.03278	0.22124
ASV016_Moist	UKB _28010_336223_Prostate cancer	MR Egger	5	-0.00194407	0.998058	0.86957	1.14553	0.979678
ASV016_Moist	UKB _28010_336223_Prostate cancer	Weighted median	5	0.0114646	1.01153	0.979896	1.04419	0.479426
ASV019_Dry	Finngen R10 _15199_131266_Malignant neoplasm of prostate.	Inverse variance weighted (multiplicative random effects)	188	-0.00608357	0.993935	0.988227	0.999675	0.0384082
ASV019_Dry	Finngen R10 _15199_131266_Malignant neoplasm of prostate.	MR Egger	188	-0.00497902	0.995033	0.968931	1.02184	0.713953
ASV019_Dry	Finngen R10 _15199_131266_Malignant neoplasm of prostate.	Weighted median	188	-0.00905338	0.990987	0.983746	0.998282	0.0155473
ASV019_Dry	UKB _28010_336223_Prostate cancer	Inverse variance weighted (multiplicative random effects)	105	-0.00165337	0.998348	0.993015	1.00371	0.545175
ASV019_Dry	UKB _28010_336223_Prostate cancer	MR Egger	105	0.013868	1.01396	0.989953	1.03856	0.259357
ASV019_Dry	UKB _28010_336223_Prostate cancer	Weighted median	105	-0.00399094	0.996017	0.98955	1.00253	0.229789
ASV019_Moist	Finngen R10 _15199_131266_Malignant neoplasm of prostate.	Inverse variance weighted (multiplicative random effects)	22	0.0117604	1.01183	0.996179	1.02773	0.139228
ASV019_Moist	Finngen R10 _15199_131266_Malignant neoplasm of prostate.	MR Egger	22	0.0502354	1.05152	0.97841	1.13009	0.186994
ASV019_Moist	Finngen R10 _15199_131266_Malignant neoplasm of prostate.	Weighted median	22	0.018719	1.0189	0.997372	1.04088	0.0857214
ASV019_Moist	UKB _28010_336223_Prostate cancer	Inverse variance weighted (multiplicative random effects)	8	0.00468242	1.00469	0.987837	1.02184	0.587531
ASV019_Moist	UKB _28010_336223_Prostate cancer	MR Egger	8	-0.0156067	0.984514	0.921672	1.05164	0.659169
ASV019_Moist	UKB _28010_336223_Prostate cancer	Weighted median	8	0.00497492	1.00499	0.98381	1.02662	0.647072
ASV021_Dry	Finngen R10 _15199_131266_Malignant neoplasm of prostate.	Inverse variance weighted (multiplicative random effects)	169	0.00481985	1.00483	0.998897	1.0108	0.110737
ASV021_Dry	Finngen R10 _15199_131266_Malignant neoplasm of prostate.	MR Egger	169	-0.00490979	0.995102	0.970683	1.02014	0.699009
ASV021_Dry	Finngen R10 _15199_131266_Malignant neoplasm of prostate.	Weighted median	169	0.00152345	1.00152	0.993588	1.00953	0.707447
ASV021_Dry	UKB _28010_336223_Prostate cancer	Inverse variance weighted (multiplicative random effects)	89	0.00169443	1.0017	0.996472	1.00695	0.525342
ASV021_Dry	UKB _28010_336223_Prostate cancer	MR Egger	89	0.0029072	1.00291	0.981237	1.02506	0.794863
ASV021_Dry	UKB _28010_336223_Prostate cancer	Weighted median	89	0.0049238	1.00494	0.997268	1.01266	0.207711
ASV021_Moist	Finngen R10 _15199_131266_Malignant neoplasm of prostate.	Inverse variance weighted (multiplicative random effects)	13	7.90773e-05	1.00008	0.980656	1.01989	0.993695
ASV021_Moist	Finngen R10 _15199_131266_Malignant neoplasm of prostate.	MR Egger	13	-0.00758067	0.992448	0.920628	1.06987	0.846812
ASV021_Moist	Finngen R10 _15199_131266_Malignant neoplasm of prostate.	Weighted median	13	-0.00710982	0.992915	0.965517	1.02109	0.618471
ASV021_Moist	UKB _28010_336223_Prostate cancer	Inverse variance weighted (multiplicative random effects)	8	-0.0129211	0.987162	0.966079	1.00871	0.240757
ASV021_Moist	UKB _28010_336223_Prostate cancer	MR Egger	8	-0.0337091	0.966853	0.89911	1.0397	0.398125
ASV021_Moist	UKB _28010_336223_Prostate cancer	Weighted median	8	-0.0152668	0.984849	0.961305	1.00897	0.216205
ASV022_Dry	Finngen R10 _15199_131266_Malignant neoplasm of prostate.	Inverse variance weighted (multiplicative random effects)	119	0.00490388	1.00492	0.998396	1.01148	0.139758
ASV022_Dry	Finngen R10 _15199_131266_Malignant neoplasm of prostate.	MR Egger	119	0.0054977	1.00551	0.9792	1.03253	0.685214
ASV022_Dry	Finngen R10 _15199_131266_Malignant neoplasm of prostate.	Weighted median	119	0.000312866	1.00031	0.991389	1.00932	0.945445
ASV022_Dry	UKB _28010_336223_Prostate cancer	Inverse variance weighted (multiplicative random effects)	62	-0.000693499	0.999307	0.993322	1.00533	0.820974
ASV022_Dry	UKB _28010_336223_Prostate cancer	MR Egger	62	0.0139806	1.01408	0.990641	1.03807	0.24589
ASV022_Dry	UKB _28010_336223_Prostate cancer	Weighted median	62	0.00184654	1.00185	0.993665	1.0101	0.659021
ASV022_Moist	Finngen R10 _15199_131266_Malignant neoplasm of prostate.	Inverse variance weighted (multiplicative random effects)	5	0.0083113	1.00835	0.976008	1.04175	0.617238
ASV022_Moist	Finngen R10 _15199_131266_Malignant neoplasm of prostate.	MR Egger	5	0.0842091	1.08786	0.959271	1.23368	0.280853
ASV022_Moist	Finngen R10 _15199_131266_Malignant neoplasm of prostate.	Weighted median	5	0.0174255	1.01758	0.977595	1.0592	0.3942
ASV023_Dry	Finngen R10 _15199_131266_Malignant neoplasm of prostate.	Inverse variance weighted (multiplicative random effects)	148	-0.00333451	0.996671	0.990641	1.00274	0.281529
ASV023_Dry	Finngen R10 _15199_131266_Malignant neoplasm of prostate.	MR Egger	148	-0.00461965	0.995391	0.968091	1.02346	0.745202
ASV023_Dry	Finngen R10 _15199_131266_Malignant neoplasm of prostate.	Weighted median	148	-0.000370232	0.99963	0.99207	1.00725	0.923848
ASV023_Dry	UKB _28010_336223_Prostate cancer	Inverse variance weighted (multiplicative random effects)	83	-0.00112887	0.998872	0.993925	1.00384	0.655809
ASV023_Dry	UKB _28010_336223_Prostate cancer	MR Egger	83	0.0155791	1.0157	0.995522	1.03629	0.131988
ASV023_Dry	UKB _28010_336223_Prostate cancer	Weighted median	83	0.00447193	1.00448	0.997912	1.01109	0.181627
ASV026_Moist	Finngen R10 _15199_131266_Malignant neoplasm of prostate.	Inverse variance weighted (multiplicative random effects)	12	0.0283507	1.02876	1.0054	1.05266	0.0155416
ASV026_Moist	Finngen R10 _15199_131266_Malignant neoplasm of prostate.	MR Egger	12	0.0164317	1.01657	0.887796	1.16402	0.816854
ASV026_Moist	Finngen R10 _15199_131266_Malignant neoplasm of prostate.	Weighted median	12	0.028831	1.02925	0.998158	1.06131	0.065451
ASV026_Moist	UKB _28010_336223_Prostate cancer	Inverse variance weighted (multiplicative random effects)	9	0.00328531	1.00329	0.987161	1.01968	0.691148
ASV026_Moist	UKB _28010_336223_Prostate cancer	MR Egger	9	0.0323964	1.03293	0.971178	1.0986	0.337235
ASV026_Moist	UKB _28010_336223_Prostate cancer	Weighted median	9	0.00897855	1.00902	0.986582	1.03197	0.433885
ASV031_Dry	Finngen R10 _15199_131266_Malignant neoplasm of prostate.	Inverse variance weighted (multiplicative random effects)	182	0.000918345	1.00092	0.99564	1.00623	0.733579
ASV031_Dry	Finngen R10 _15199_131266_Malignant neoplasm of prostate.	MR Egger	182	0.00973155	1.00978	0.988275	1.03175	0.376761
ASV031_Dry	Finngen R10 _15199_131266_Malignant neoplasm of prostate.	Weighted median	182	0.000409601	1.00041	0.993412	1.00746	0.908944
ASV031_Dry	UKB _28010_336223_Prostate cancer	Inverse variance weighted (multiplicative random effects)	88	-0.000392403	0.999608	0.994703	1.00454	0.875748
ASV031_Dry	UKB _28010_336223_Prostate cancer	MR Egger	88	-0.00940706	0.990637	0.971729	1.00991	0.341376
ASV031_Dry	UKB _28010_336223_Prostate cancer	Weighted median	88	-0.00039901	0.999601	0.993362	1.00588	0.900593
ASV033_Sebaceous	Finngen R10 _15199_131266_Malignant neoplasm of prostate.	Inverse variance weighted (multiplicative random effects)	14	0.0021497	1.00215	0.986478	1.01807	0.789251
ASV033_Sebaceous	Finngen R10 _15199_131266_Malignant neoplasm of prostate.	MR Egger	14	0.0115913	1.01166	0.923274	1.1085	0.807941
ASV033_Sebaceous	Finngen R10 _15199_131266_Malignant neoplasm of prostate.	Weighted median	14	-0.00071781	0.999282	0.976297	1.02281	0.95179
ASV033_Sebaceous	UKB _28010_336223_Prostate cancer	Inverse variance weighted (multiplicative random effects)	7	-0.00212576	0.997876	0.981822	1.01419	0.797265
ASV033_Sebaceous	UKB _28010_336223_Prostate cancer	MR Egger	7	-0.00413323	0.995875	0.909755	1.09015	0.932108
ASV033_Sebaceous	UKB _28010_336223_Prostate cancer	Weighted median	7	0.00265546	1.00266	0.97934	1.02653	0.824953
ASV035_Dry	Finngen R10 _15199_131266_Malignant neoplasm of prostate.	Inverse variance weighted (multiplicative random effects)	123	-0.00119168	0.998809	0.990766	1.00692	0.77266
ASV035_Dry	Finngen R10 _15199_131266_Malignant neoplasm of prostate.	MR Egger	123	0.0220708	1.02232	0.987015	1.05888	0.220712
ASV035_Dry	Finngen R10 _15199_131266_Malignant neoplasm of prostate.	Weighted median	123	-0.00343859	0.996567	0.986051	1.0072	0.525219
ASV035_Dry	UKB _28010_336223_Prostate cancer	Inverse variance weighted (multiplicative random effects)	60	-0.00106172	0.998939	0.99186	1.00607	0.769821
ASV035_Dry	UKB _28010_336223_Prostate cancer	MR Egger	60	0.0174983	1.01765	0.990255	1.04581	0.213904
ASV035_Dry	UKB _28010_336223_Prostate cancer	Weighted median	60	0.000102924	1.0001	0.989993	1.01032	0.984159
ASV037_Dry	Finngen R10 _15199_131266_Malignant neoplasm of prostate.	Inverse variance weighted (multiplicative random effects)	35	-0.00227827	0.997724	0.982411	1.01328	0.772817
ASV037_Dry	Finngen R10 _15199_131266_Malignant neoplasm of prostate.	MR Egger	35	0.0066426	1.00666	0.943579	1.07397	0.841798
ASV037_Dry	Finngen R10 _15199_131266_Malignant neoplasm of prostate.	Weighted median	35	-0.00814543	0.991888	0.975023	1.00904	0.351862
ASV037_Dry	UKB _28010_336223_Prostate cancer	Inverse variance weighted (multiplicative random effects)	19	0.000494886	1.0005	0.990573	1.01052	0.922473
ASV037_Dry	UKB _28010_336223_Prostate cancer	MR Egger	19	7.33084e-05	1.00007	0.96155	1.04014	0.997124
ASV037_Dry	UKB _28010_336223_Prostate cancer	Weighted median	19	-0.000987575	0.999013	0.985357	1.01286	0.88816
ASV037_Moist	Finngen R10 _15199_131266_Malignant neoplasm of prostate.	Inverse variance weighted (multiplicative random effects)	10	-0.00972327	0.990324	0.970233	1.01083	0.352456
ASV037_Moist	Finngen R10 _15199_131266_Malignant neoplasm of prostate.	MR Egger	10	-0.0174189	0.982732	0.897709	1.07581	0.715772
ASV037_Moist	Finngen R10 _15199_131266_Malignant neoplasm of prostate.	Weighted median	10	-0.00712703	0.992898	0.967243	1.01923	0.593611
ASV037_Moist	UKB _28010_336223_Prostate cancer	Inverse variance weighted (multiplicative random effects)	7	-0.000964171	0.999036	0.986416	1.01182	0.881834
ASV037_Moist	UKB _28010_336223_Prostate cancer	MR Egger	7	-0.030037	0.97041	0.883348	1.06605	0.55859
ASV037_Moist	UKB _28010_336223_Prostate cancer	Weighted median	7	-0.000597928	0.999402	0.979734	1.01947	0.952982
ASV039_Dry	Finngen R10 _15199_131266_Malignant neoplasm of prostate.	Inverse variance weighted (multiplicative random effects)	160	0.00325624	1.00326	0.997772	1.00878	0.24473
ASV039_Dry	Finngen R10 _15199_131266_Malignant neoplasm of prostate.	MR Egger	160	6.29838e-05	1.00006	0.975046	1.02572	0.996118
ASV039_Dry	Finngen R10 _15199_131266_Malignant neoplasm of prostate.	Weighted median	160	0.00301116	1.00302	0.995555	1.01053	0.429209
ASV039_Dry	UKB _28010_336223_Prostate cancer	Inverse variance weighted (multiplicative random effects)	68	0.00256516	1.00257	0.997255	1.00791	0.344075
ASV039_Dry	UKB _28010_336223_Prostate cancer	MR Egger	68	0.00105166	1.00105	0.977018	1.02568	0.932663
ASV039_Dry	UKB _28010_336223_Prostate cancer	Weighted median	68	0.00042241	1.00042	0.99296	1.00794	0.911956
ASV039_Moist	Finngen R10 _15199_131266_Malignant neoplasm of prostate.	Inverse variance weighted (multiplicative random effects)	18	0.000330397	1.00033	0.984673	1.01624	0.967258
ASV039_Moist	Finngen R10 _15199_131266_Malignant neoplasm of prostate.	MR Egger	18	-0.0116026	0.988464	0.92758	1.05335	0.725236
ASV039_Moist	Finngen R10 _15199_131266_Malignant neoplasm of prostate.	Weighted median	18	-0.00125193	0.998749	0.977533	1.02043	0.909015
ASV039_Moist	UKB _28010_336223_Prostate cancer	Inverse variance weighted (multiplicative random effects)	10	-0.00211897	0.997883	0.982127	1.01389	0.794126
ASV039_Moist	UKB _28010_336223_Prostate cancer	MR Egger	10	0.0118347	1.01191	0.953967	1.07336	0.704291
ASV039_Moist	UKB _28010_336223_Prostate cancer	Weighted median	10	0.00195307	1.00195	0.983131	1.02114	0.840043
ASV042_Dry	Finngen R10 _15199_131266_Malignant neoplasm of prostate.	Inverse variance weighted (multiplicative random effects)	207	0.005584	1.0056	1.00083	1.01039	0.0213418
ASV042_Dry	Finngen R10 _15199_131266_Malignant neoplasm of prostate.	MR Egger	207	-0.0143467	0.985756	0.96537	1.00657	0.179903
ASV042_Dry	Finngen R10 _15199_131266_Malignant neoplasm of prostate.	Weighted median	207	0.00183246	1.00183	0.995219	1.00849	0.587722
ASV042_Dry	UKB _28010_336223_Prostate cancer	Inverse variance weighted (multiplicative random effects)	103	0.000901349	1.0009	0.996443	1.00538	0.692348
ASV042_Dry	UKB _28010_336223_Prostate cancer	MR Egger	103	-0.00683862	0.993185	0.974747	1.01197	0.476067
ASV042_Dry	UKB _28010_336223_Prostate cancer	Weighted median	103	0.00246704	1.00247	0.996032	1.00895	0.452923
ASV042_Moist	Finngen R10 _15199_131266_Malignant neoplasm of prostate.	Inverse variance weighted (multiplicative random effects)	18	-0.00463428	0.995376	0.981711	1.00923	0.511142
ASV042_Moist	Finngen R10 _15199_131266_Malignant neoplasm of prostate.	MR Egger	18	-0.00265589	0.997348	0.936276	1.0624	0.935367
ASV042_Moist	Finngen R10 _15199_131266_Malignant neoplasm of prostate.	Weighted median	18	-0.00776992	0.99226	0.972838	1.01207	0.441057
ASV042_Moist	UKB _28010_336223_Prostate cancer	Inverse variance weighted (multiplicative random effects)	12	-0.00301565	0.996989	0.988093	1.00596	0.509584
ASV042_Moist	UKB _28010_336223_Prostate cancer	MR Egger	12	0.0220422	1.02229	0.971242	1.07602	0.418702
ASV042_Moist	UKB _28010_336223_Prostate cancer	Weighted median	12	-0.00113019	0.99887	0.983523	1.01446	0.88624
ASV045_Dry	Finngen R10 _15199_131266_Malignant neoplasm of prostate.	Inverse variance weighted (multiplicative random effects)	163	-0.000810826	0.99919	0.993027	1.00539	0.797265
ASV045_Dry	Finngen R10 _15199_131266_Malignant neoplasm of prostate.	MR Egger	163	0.00529619	1.00531	0.98144	1.02976	0.66634
ASV045_Dry	Finngen R10 _15199_131266_Malignant neoplasm of prostate.	Weighted median	163	-0.00259388	0.997409	0.989291	1.00559	0.53389
ASV045_Dry	UKB _28010_336223_Prostate cancer	Inverse variance weighted (multiplicative random effects)	80	0.000473215	1.00047	0.995058	1.00592	0.864303
ASV045_Dry	UKB _28010_336223_Prostate cancer	MR Egger	80	0.00617887	1.0062	0.985476	1.02736	0.562261
ASV045_Dry	UKB _28010_336223_Prostate cancer	Weighted median	80	0.00234097	1.00234	0.994779	1.00997	0.544762
ASV045_Moist	Finngen R10 _15199_131266_Malignant neoplasm of prostate.	Inverse variance weighted (multiplicative random effects)	11	-0.00648507	0.993536	0.970408	1.01722	0.58944
ASV045_Moist	Finngen R10 _15199_131266_Malignant neoplasm of prostate.	MR Egger	11	-0.0252209	0.975095	0.878488	1.08233	0.646924
ASV045_Moist	Finngen R10 _15199_131266_Malignant neoplasm of prostate.	Weighted median	11	-0.0103759	0.989678	0.961959	1.0182	0.474057
ASV045_Moist	UKB _28010_336223_Prostate cancer	Inverse variance weighted (multiplicative random effects)	4	0.0162739	1.01641	0.981978	1.05204	0.354648
ASV045_Moist	UKB _28010_336223_Prostate cancer	MR Egger	4	-0.132502	0.875901	0.718657	1.06755	0.319743
ASV045_Moist	UKB _28010_336223_Prostate cancer	Weighted median	4	0.0241159	1.02441	0.994218	1.05552	0.11409
ASV053_Dry	Finngen R10 _15199_131266_Malignant neoplasm of prostate.	Inverse variance weighted (multiplicative random effects)	90	-0.00110795	0.998893	0.992221	1.00561	0.745907
ASV053_Dry	Finngen R10 _15199_131266_Malignant neoplasm of prostate.	MR Egger	90	0.00880778	1.00885	0.980243	1.03828	0.549916
ASV053_Dry	Finngen R10 _15199_131266_Malignant neoplasm of prostate.	Weighted median	90	0.00219257	1.00219	0.992636	1.01185	0.653866
ASV053_Dry	UKB _28010_336223_Prostate cancer	Inverse variance weighted (multiplicative random effects)	42	0.00598907	1.00601	0.998517	1.01355	0.116256
ASV053_Dry	UKB _28010_336223_Prostate cancer	MR Egger	42	0.0114241	1.01149	0.980588	1.04337	0.474696
ASV053_Dry	UKB _28010_336223_Prostate cancer	Weighted median	42	0.00710364	1.00713	0.997627	1.01672	0.141904
ASV054_Dry	Finngen R10 _15199_131266_Malignant neoplasm of prostate.	Inverse variance weighted (multiplicative random effects)	82	-0.00537965	0.994635	0.984317	1.00506	0.311936
ASV054_Dry	Finngen R10 _15199_131266_Malignant neoplasm of prostate.	MR Egger	82	-0.0419578	0.95891	0.917456	1.00224	0.0664388
ASV054_Dry	Finngen R10 _15199_131266_Malignant neoplasm of prostate.	Weighted median	82	-0.00243579	0.997567	0.984917	1.01038	0.70835
ASV054_Dry	UKB _28010_336223_Prostate cancer	Inverse variance weighted (multiplicative random effects)	46	0.0042054	1.00421	0.997704	1.01077	0.205052
ASV054_Dry	UKB _28010_336223_Prostate cancer	MR Egger	46	-0.000610094	0.99939	0.971078	1.02853	0.966999
ASV054_Dry	UKB _28010_336223_Prostate cancer	Weighted median	46	0.00430407	1.00431	0.994178	1.01455	0.405586
ASV054_Moist	Finngen R10 _15199_131266_Malignant neoplasm of prostate.	Inverse variance weighted (multiplicative random effects)	15	0.0101983	1.01025	0.993347	1.02744	0.236171
ASV054_Moist	Finngen R10 _15199_131266_Malignant neoplasm of prostate.	MR Egger	15	-0.0125823	0.987497	0.91446	1.06637	0.753352
ASV054_Moist	Finngen R10 _15199_131266_Malignant neoplasm of prostate.	Weighted median	15	0.0130746	1.01316	0.988737	1.03819	0.293625
ASV054_Moist	UKB _28010_336223_Prostate cancer	Inverse variance weighted (multiplicative random effects)	10	-0.0135539	0.986538	0.974	0.999236	0.0377923
ASV054_Moist	UKB _28010_336223_Prostate cancer	MR Egger	10	-0.0343261	0.966256	0.907881	1.02839	0.311771
ASV054_Moist	UKB _28010_336223_Prostate cancer	Weighted median	10	-0.0211618	0.979061	0.960013	0.998486	0.0347598
ASV057_Dry	Finngen R10 _15199_131266_Malignant neoplasm of prostate.	Inverse variance weighted (multiplicative random effects)	152	-0.000115501	0.999885	0.992335	1.00749	0.97617
ASV057_Dry	Finngen R10 _15199_131266_Malignant neoplasm of prostate.	MR Egger	152	-0.00357881	0.996428	0.966334	1.02746	0.819392
ASV057_Dry	Finngen R10 _15199_131266_Malignant neoplasm of prostate.	Weighted median	152	-0.00344557	0.99656	0.988733	1.00445	0.391754
ASV057_Dry	UKB _28010_336223_Prostate cancer	Inverse variance weighted (multiplicative random effects)	71	-0.000914488	0.999086	0.993552	1.00465	0.746938
ASV057_Dry	UKB _28010_336223_Prostate cancer	MR Egger	71	-0.000781558	0.999219	0.976848	1.0221	0.946258
ASV057_Dry	UKB _28010_336223_Prostate cancer	Weighted median	71	0.00028442	1.00028	0.992736	1.00789	0.941331
ASV061_Dry	Finngen R10 _15199_131266_Malignant neoplasm of prostate.	Inverse variance weighted (multiplicative random effects)	110	-0.00152849	0.998473	0.991079	1.00592	0.686897
ASV061_Dry	Finngen R10 _15199_131266_Malignant neoplasm of prostate.	MR Egger	110	-0.00280683	0.997197	0.967797	1.02749	0.854492
ASV061_Dry	Finngen R10 _15199_131266_Malignant neoplasm of prostate.	Weighted median	110	0.00211371	1.00212	0.992884	1.01143	0.654416
ASV061_Dry	UKB _28010_336223_Prostate cancer	Inverse variance weighted (multiplicative random effects)	58	-0.00285661	0.997147	0.990757	1.00358	0.383821
ASV061_Dry	UKB _28010_336223_Prostate cancer	MR Egger	58	-0.0187951	0.98138	0.955233	1.00824	0.177976
ASV061_Dry	UKB _28010_336223_Prostate cancer	Weighted median	58	-0.00636113	0.993659	0.985425	1.00196	0.13406
ASV063_Dry	Finngen R10 _15199_131266_Malignant neoplasm of prostate.	Inverse variance weighted (multiplicative random effects)	119	-0.00416851	0.99584	0.989366	1.00236	0.210349
ASV063_Dry	Finngen R10 _15199_131266_Malignant neoplasm of prostate.	MR Egger	119	0.00168437	1.00169	0.974914	1.02919	0.903214
ASV063_Dry	Finngen R10 _15199_131266_Malignant neoplasm of prostate.	Weighted median	119	-0.000278528	0.999722	0.991383	1.00813	0.948032
ASV063_Dry	UKB _28010_336223_Prostate cancer	Inverse variance weighted (multiplicative random effects)	69	0.00381978	1.00383	0.998842	1.00884	0.132602
ASV063_Dry	UKB _28010_336223_Prostate cancer	MR Egger	69	-0.00746374	0.992564	0.972433	1.01311	0.477746
ASV063_Dry	UKB _28010_336223_Prostate cancer	Weighted median	69	0.00170009	1.0017	0.994491	1.00896	0.644645
ASV065_Dry	Finngen R10 _15199_131266_Malignant neoplasm of prostate.	Inverse variance weighted (multiplicative random effects)	144	-0.000362441	0.999638	0.994437	1.00487	0.891674
ASV065_Dry	Finngen R10 _15199_131266_Malignant neoplasm of prostate.	MR Egger	144	0.00174669	1.00175	0.977544	1.02655	0.888883
ASV065_Dry	Finngen R10 _15199_131266_Malignant neoplasm of prostate.	Weighted median	144	-0.00307114	0.996934	0.989174	1.00475	0.441065
ASV065_Dry	UKB _28010_336223_Prostate cancer	Inverse variance weighted (multiplicative random effects)	71	-0.000177735	0.999822	0.994038	1.00564	0.952125
ASV065_Dry	UKB _28010_336223_Prostate cancer	MR Egger	71	0.000661764	1.00066	0.976042	1.0259	0.958626
ASV065_Dry	UKB _28010_336223_Prostate cancer	Weighted median	71	-0.00104091	0.99896	0.991273	1.00671	0.791679
ASV070_Dry	Finngen R10 _15199_131266_Malignant neoplasm of prostate.	Inverse variance weighted (multiplicative random effects)	119	-0.00332727	0.996678	0.989213	1.0042	0.385721
ASV070_Dry	Finngen R10 _15199_131266_Malignant neoplasm of prostate.	MR Egger	119	-0.0238534	0.976429	0.943994	1.00998	0.169005
ASV070_Dry	Finngen R10 _15199_131266_Malignant neoplasm of prostate.	Weighted median	119	0.00129055	1.00129	0.991423	1.01126	0.798419
ASV070_Dry	UKB _28010_336223_Prostate cancer	Inverse variance weighted (multiplicative random effects)	68	0.00153499	1.00154	0.996025	1.00708	0.585587
ASV070_Dry	UKB _28010_336223_Prostate cancer	MR Egger	68	-0.0136052	0.986487	0.962457	1.01112	0.283488
ASV070_Dry	UKB _28010_336223_Prostate cancer	Weighted median	68	0.00397345	1.00398	0.995803	1.01223	0.341002
ASV070_Moist	Finngen R10 _15199_131266_Malignant neoplasm of prostate.	Inverse variance weighted (multiplicative random effects)	14	0.0127096	1.01279	0.983931	1.0425	0.388849
ASV070_Moist	Finngen R10 _15199_131266_Malignant neoplasm of prostate.	MR Egger	14	-0.00411776	0.995891	0.85425	1.16102	0.95891
ASV070_Moist	Finngen R10 _15199_131266_Malignant neoplasm of prostate.	Weighted median	14	-0.00985657	0.990192	0.966352	1.01462	0.42795
ASV072_Dry	Finngen R10 _15199_131266_Malignant neoplasm of prostate.	Inverse variance weighted (multiplicative random effects)	99	-2.26798e-05	0.999977	0.99362	1.00638	0.994439
ASV072_Dry	Finngen R10 _15199_131266_Malignant neoplasm of prostate.	MR Egger	99	-0.00405465	0.995954	0.962411	1.03066	0.817047
ASV072_Dry	Finngen R10 _15199_131266_Malignant neoplasm of prostate.	Weighted median	99	-0.00253415	0.997469	0.987399	1.00764	0.624497
ASV072_Dry	UKB _28010_336223_Prostate cancer	Inverse variance weighted (multiplicative random effects)	47	-0.00388545	0.996122	0.989041	1.00325	0.285786
ASV072_Dry	UKB _28010_336223_Prostate cancer	MR Egger	47	0.0169276	1.01707	0.983397	1.0519	0.329705
ASV072_Dry	UKB _28010_336223_Prostate cancer	Weighted median	47	0.00142286	1.00142	0.991878	1.01106	0.770935
ASV076_Dry	Finngen R10 _15199_131266_Malignant neoplasm of prostate.	Inverse variance weighted (multiplicative random effects)	172	0.000195492	1.0002	0.995467	1.00495	0.935555
ASV076_Dry	Finngen R10 _15199_131266_Malignant neoplasm of prostate.	MR Egger	172	0.00092094	1.00092	0.979525	1.02279	0.933527
ASV076_Dry	Finngen R10 _15199_131266_Malignant neoplasm of prostate.	Weighted median	172	0.000110225	1.00011	0.993375	1.00689	0.974493
ASV076_Dry	UKB _28010_336223_Prostate cancer	Inverse variance weighted (multiplicative random effects)	86	-0.00600041	0.994018	0.989884	0.998168	0.00476879
ASV076_Dry	UKB _28010_336223_Prostate cancer	MR Egger	86	-0.0120329	0.988039	0.969855	1.00656	0.207728
ASV076_Dry	UKB _28010_336223_Prostate cancer	Weighted median	86	-0.00691625	0.993108	0.986546	0.999713	0.0408721
ASV086_Dry	Finngen R10 _15199_131266_Malignant neoplasm of prostate.	Inverse variance weighted (multiplicative random effects)	165	-0.0040923	0.995916	0.990485	1.00138	0.142447
ASV086_Dry	Finngen R10 _15199_131266_Malignant neoplasm of prostate.	MR Egger	165	0.00292058	1.00292	0.978558	1.0279	0.816262
ASV086_Dry	Finngen R10 _15199_131266_Malignant neoplasm of prostate.	Weighted median	165	-0.00606615	0.993952	0.986731	1.00123	0.102972
ASV086_Dry	UKB _28010_336223_Prostate cancer	Inverse variance weighted (multiplicative random effects)	83	-0.00325763	0.996748	0.992023	1.00149	0.179
ASV086_Dry	UKB _28010_336223_Prostate cancer	MR Egger	83	0.00408206	1.00409	0.982536	1.02612	0.713314
ASV086_Dry	UKB _28010_336223_Prostate cancer	Weighted median	83	-0.00290394	0.9971	0.990149	1.0041	0.415853
ASV092_Dry	Finngen R10 _15199_131266_Malignant neoplasm of prostate.	Inverse variance weighted (multiplicative random effects)	174	0.00265982	1.00266	0.997316	1.00804	0.329602
ASV092_Dry	Finngen R10 _15199_131266_Malignant neoplasm of prostate.	MR Egger	174	-0.0125773	0.987501	0.966464	1.009	0.253884
ASV092_Dry	Finngen R10 _15199_131266_Malignant neoplasm of prostate.	Weighted median	174	-0.00212404	0.997878	0.99047	1.00534	0.576372
ASV092_Dry	UKB _28010_336223_Prostate cancer	Inverse variance weighted (multiplicative random effects)	90	-0.00401168	0.995996	0.991085	1.00093	0.111688
ASV092_Dry	UKB _28010_336223_Prostate cancer	MR Egger	90	0.00615267	1.00617	0.984618	1.0282	0.579011
ASV092_Dry	UKB _28010_336223_Prostate cancer	Weighted median	90	-0.00146497	0.998536	0.99158	1.00554	0.681266
ASV093_Sebaceous	Finngen R10 _15199_131266_Malignant neoplasm of prostate.	Inverse variance weighted (multiplicative random effects)	18	-0.00632615	0.993694	0.972176	1.01569	0.571138
ASV093_Sebaceous	Finngen R10 _15199_131266_Malignant neoplasm of prostate.	MR Egger	18	0.00194	1.00194	0.917736	1.09387	0.965987
ASV093_Sebaceous	Finngen R10 _15199_131266_Malignant neoplasm of prostate.	Weighted median	18	-0.00592016	0.994097	0.969972	1.01882	0.63671
ASV093_Sebaceous	UKB _28010_336223_Prostate cancer	Inverse variance weighted (multiplicative random effects)	11	-0.00796712	0.992065	0.977447	1.0069	0.292808
ASV093_Sebaceous	UKB _28010_336223_Prostate cancer	MR Egger	11	0.00356956	1.00358	0.944532	1.06631	0.910674
ASV093_Sebaceous	UKB _28010_336223_Prostate cancer	Weighted median	11	-0.0155322	0.984588	0.965677	1.00387	0.116467
ASV100_Dry	Finngen R10 _15199_131266_Malignant neoplasm of prostate.	Inverse variance weighted (multiplicative random effects)	123	0.00139941	1.0014	0.995415	1.00742	0.647312
ASV100_Dry	Finngen R10 _15199_131266_Malignant neoplasm of prostate.	MR Egger	123	-0.00832529	0.991709	0.962598	1.0217	0.584918
ASV100_Dry	Finngen R10 _15199_131266_Malignant neoplasm of prostate.	Weighted median	123	0.000467738	1.00047	0.992096	1.00891	0.913126
ASV100_Dry	UKB _28010_336223_Prostate cancer	Inverse variance weighted (multiplicative random effects)	67	0.00100881	1.00101	0.995542	1.00651	0.718087
ASV100_Dry	UKB _28010_336223_Prostate cancer	MR Egger	67	-3.33573e-05	0.999967	0.97393	1.0267	0.99803
ASV100_Dry	UKB _28010_336223_Prostate cancer	Weighted median	67	0.00263791	1.00264	0.995017	1.01032	0.4982
ASV114_Dry	Finngen R10 _15199_131266_Malignant neoplasm of prostate.	Inverse variance weighted (multiplicative random effects)	122	-0.000533976	0.999466	0.993357	1.00561	0.864458
ASV114_Dry	Finngen R10 _15199_131266_Malignant neoplasm of prostate.	MR Egger	122	0.014096	1.0142	0.9869	1.04225	0.313264
ASV114_Dry	Finngen R10 _15199_131266_Malignant neoplasm of prostate.	Weighted median	122	-0.00426083	0.995748	0.987408	1.00416	0.320798
ASV114_Dry	UKB _28010_336223_Prostate cancer	Inverse variance weighted (multiplicative random effects)	66	0.00285333	1.00286	0.997496	1.00825	0.296808
ASV114_Dry	UKB _28010_336223_Prostate cancer	MR Egger	66	0.00814655	1.00818	0.985692	1.03118	0.481611
ASV114_Dry	UKB _28010_336223_Prostate cancer	Weighted median	66	0.000521617	1.00052	0.993249	1.00785	0.888555
ASV122_Sebaceous	Finngen R10 _15199_131266_Malignant neoplasm of prostate.	Inverse variance weighted (multiplicative random effects)	10	0.0021446	1.00215	0.97967	1.02514	0.852993
ASV122_Sebaceous	Finngen R10 _15199_131266_Malignant neoplasm of prostate.	MR Egger	10	0.0490519	1.05027	0.927191	1.1897	0.462695
ASV122_Sebaceous	Finngen R10 _15199_131266_Malignant neoplasm of prostate.	Weighted median	10	-0.00343136	0.996575	0.968183	1.0258	0.815998
Bacillales_Dry	Finngen R10 _15199_131266_Malignant neoplasm of prostate.	Inverse variance weighted (multiplicative random effects)	186	-0.000862957	0.999137	0.991427	1.00691	0.827178
Bacillales_Dry	Finngen R10 _15199_131266_Malignant neoplasm of prostate.	MR Egger	186	0.0100339	1.01008	0.975345	1.04606	0.574842
Bacillales_Dry	Finngen R10 _15199_131266_Malignant neoplasm of prostate.	Weighted median	186	-0.001366	0.998635	0.988821	1.00855	0.786311
Bacillales_Dry	UKB _28010_336223_Prostate cancer	Inverse variance weighted (multiplicative random effects)	88	0.00232802	1.00233	0.995634	1.00907	0.496066
Bacillales_Dry	UKB _28010_336223_Prostate cancer	MR Egger	88	0.0204802	1.02069	0.991941	1.05028	0.163647
Bacillales_Dry	UKB _28010_336223_Prostate cancer	Weighted median	88	0.00211762	1.00212	0.992563	1.01177	0.664924
Bacilli_Dry	Finngen R10 _15199_131266_Malignant neoplasm of prostate.	Inverse variance weighted (multiplicative random effects)	220	0.00226047	1.00226	0.996034	1.00853	0.477272
Bacilli_Dry	Finngen R10 _15199_131266_Malignant neoplasm of prostate.	MR Egger	220	0.0398913	1.0407	1.01183	1.07039	0.00592582
Bacilli_Dry	Finngen R10 _15199_131266_Malignant neoplasm of prostate.	Weighted median	220	0.00530061	1.00531	0.996487	1.01422	0.238833
Bacilli_Dry	UKB _28010_336223_Prostate cancer	Inverse variance weighted (multiplicative random effects)	100	-0.000300425	0.9997	0.993596	1.00584	0.9234
Bacilli_Dry	UKB _28010_336223_Prostate cancer	MR Egger	100	0.0126304	1.01271	0.985998	1.04015	0.356671
Bacilli_Dry	UKB _28010_336223_Prostate cancer	Weighted median	100	0.000588817	1.00059	0.991939	1.00931	0.894257
Bacilli_Moist	Finngen R10 _15199_131266_Malignant neoplasm of prostate.	Inverse variance weighted (multiplicative random effects)	10	0.0155629	1.01568	0.98218	1.05033	0.363166
Bacilli_Moist	Finngen R10 _15199_131266_Malignant neoplasm of prostate.	MR Egger	10	-0.0949371	0.90943	0.746998	1.10718	0.371972
Bacilli_Moist	Finngen R10 _15199_131266_Malignant neoplasm of prostate.	Weighted median	10	0.0188465	1.01903	0.976371	1.06354	0.387644
Bacilli_Moist	UKB _28010_336223_Prostate cancer	Inverse variance weighted (multiplicative random effects)	5	-0.00725326	0.992773	0.955379	1.03163	0.711176
Bacilli_Moist	UKB _28010_336223_Prostate cancer	MR Egger	5	0.111406	1.11785	0.877085	1.4247	0.434349
Bacilli_Moist	UKB _28010_336223_Prostate cancer	Weighted median	5	-0.0226815	0.977574	0.937413	1.01945	0.28926
Bacilli_Sebaceous	Finngen R10 _15199_131266_Malignant neoplasm of prostate.	Inverse variance weighted (multiplicative random effects)	8	0.0193783	1.01957	0.977601	1.06334	0.36619
Bacilli_Sebaceous	Finngen R10 _15199_131266_Malignant neoplasm of prostate.	MR Egger	8	-0.00940323	0.990641	0.859498	1.14179	0.900976
Bacilli_Sebaceous	Finngen R10 _15199_131266_Malignant neoplasm of prostate.	Weighted median	8	0.0297882	1.03024	0.985436	1.07707	0.189109
Bacilli_Sebaceous	UKB _28010_336223_Prostate cancer	Inverse variance weighted (multiplicative random effects)	5	-0.0167675	0.983372	0.965964	1.00109	0.0657689
Bacilli_Sebaceous	UKB _28010_336223_Prostate cancer	MR Egger	5	0.0207958	1.02101	0.91063	1.14478	0.745237
Bacilli_Sebaceous	UKB _28010_336223_Prostate cancer	Weighted median	5	-0.0158897	0.984236	0.949974	1.01973	0.379401
Bacteroidales_Dry	Finngen R10 _15199_131266_Malignant neoplasm of prostate.	Inverse variance weighted (multiplicative random effects)	37	-0.0124871	0.987591	0.970669	1.00481	0.156727
Bacteroidales_Dry	Finngen R10 _15199_131266_Malignant neoplasm of prostate.	MR Egger	37	0.0613619	1.06328	0.985748	1.14692	0.121185
Bacteroidales_Dry	Finngen R10 _15199_131266_Malignant neoplasm of prostate.	Weighted median	37	-0.0121331	0.98794	0.968575	1.00769	0.229641
Bacteroidales_Dry	UKB _28010_336223_Prostate cancer	Inverse variance weighted (multiplicative random effects)	18	-0.00625979	0.99376	0.979524	1.0082	0.395126
Bacteroidales_Dry	UKB _28010_336223_Prostate cancer	MR Egger	18	-0.0197147	0.980478	0.918627	1.04649	0.561466
Bacteroidales_Dry	UKB _28010_336223_Prostate cancer	Weighted median	18	-0.00475479	0.995256	0.977599	1.01323	0.602647
Bacteroides_Dry	Finngen R10 _15199_131266_Malignant neoplasm of prostate.	Inverse variance weighted (multiplicative random effects)	70	-0.00111164	0.998889	0.989507	1.00836	0.817398
Bacteroides_Dry	Finngen R10 _15199_131266_Malignant neoplasm of prostate.	MR Egger	70	0.00939397	1.00944	0.969126	1.05143	0.652862
Bacteroides_Dry	Finngen R10 _15199_131266_Malignant neoplasm of prostate.	Weighted median	70	0.00594883	1.00597	0.99286	1.01925	0.373953
Bacteroides_Dry	UKB _28010_336223_Prostate cancer	Inverse variance weighted (multiplicative random effects)	39	-0.00328623	0.996719	0.988497	1.00501	0.436845
Bacteroides_Dry	UKB _28010_336223_Prostate cancer	MR Egger	39	0.00190383	1.00191	0.966115	1.03902	0.918851
Bacteroides_Dry	UKB _28010_336223_Prostate cancer	Weighted median	39	-0.00724531	0.992781	0.98153	1.00416	0.21276
Bacteroides_Moist	Finngen R10 _15199_131266_Malignant neoplasm of prostate.	Inverse variance weighted (multiplicative random effects)	6	-0.0196623	0.98053	0.950818	1.01117	0.210416
Bacteroides_Moist	Finngen R10 _15199_131266_Malignant neoplasm of prostate.	MR Egger	6	-0.114415	0.891888	0.5998	1.32622	0.602113
Bacteroides_Moist	Finngen R10 _15199_131266_Malignant neoplasm of prostate.	Weighted median	6	-0.0127939	0.987288	0.951005	1.02495	0.503028
Bacteroides_Moist	UKB _28010_336223_Prostate cancer	Inverse variance weighted (multiplicative random effects)	4	-0.0227347	0.977522	0.96403	0.991202	0.00134468
Bacteroides_Moist	UKB _28010_336223_Prostate cancer	MR Egger	4	-0.0477366	0.953385	0.739163	1.22969	0.748404
Bacteroides_Moist	UKB _28010_336223_Prostate cancer	Weighted median	4	-0.027419	0.972953	0.946594	1.00005	0.0503922
Bacteroidetes_Dry	Finngen R10 _15199_131266_Malignant neoplasm of prostate.	Inverse variance weighted (multiplicative random effects)	113	-0.000294639	0.999705	0.99062	1.00887	0.949564
Bacteroidetes_Dry	Finngen R10 _15199_131266_Malignant neoplasm of prostate.	MR Egger	113	-0.0187754	0.9814	0.94402	1.02026	0.345371
Bacteroidetes_Dry	Finngen R10 _15199_131266_Malignant neoplasm of prostate.	Weighted median	113	-0.0002811	0.999719	0.987445	1.01215	0.964427
Bacteroidetes_Dry	UKB _28010_336223_Prostate cancer	Inverse variance weighted (multiplicative random effects)	54	0.000902364	1.0009	0.992696	1.00918	0.829915
Bacteroidetes_Dry	UKB _28010_336223_Prostate cancer	MR Egger	54	0.0290155	1.02944	0.996225	1.06376	0.0888513
Bacteroidetes_Dry	UKB _28010_336223_Prostate cancer	Weighted median	54	0.00522686	1.00524	0.993947	1.01666	0.364561
Bacteroidetes_Moist	Finngen R10 _15199_131266_Malignant neoplasm of prostate.	Inverse variance weighted (multiplicative random effects)	14	-0.00809653	0.991936	0.970791	1.01354	0.461452
Bacteroidetes_Moist	Finngen R10 _15199_131266_Malignant neoplasm of prostate.	MR Egger	14	-0.0320455	0.968463	0.86379	1.08582	0.592991
Bacteroidetes_Moist	Finngen R10 _15199_131266_Malignant neoplasm of prostate.	Weighted median	14	-0.0044119	0.995598	0.962925	1.02938	0.795521
Bacteroidetes_Moist	UKB _28010_336223_Prostate cancer	Inverse variance weighted (multiplicative random effects)	10	-0.000120522	0.999879	0.980275	1.01988	0.990482
Bacteroidetes_Moist	UKB _28010_336223_Prostate cancer	MR Egger	10	0.0238233	1.02411	0.881289	1.19008	0.76383
Bacteroidetes_Moist	UKB _28010_336223_Prostate cancer	Weighted median	10	-0.0144562	0.985648	0.960284	1.01168	0.277092
Betaproteobacteria_Dry	Finngen R10 _15199_131266_Malignant neoplasm of prostate.	Inverse variance weighted (multiplicative random effects)	188	-0.000887016	0.999113	0.992074	1.0062	0.805772
Betaproteobacteria_Dry	Finngen R10 _15199_131266_Malignant neoplasm of prostate.	MR Egger	188	-0.00744661	0.992581	0.961756	1.02439	0.644161
Betaproteobacteria_Dry	Finngen R10 _15199_131266_Malignant neoplasm of prostate.	Weighted median	188	0.00195577	1.00196	0.992607	1.0114	0.682658
Betaproteobacteria_Dry	UKB _28010_336223_Prostate cancer	Inverse variance weighted (multiplicative random effects)	105	0.0029289	1.00293	0.996712	1.00919	0.356221
Betaproteobacteria_Dry	UKB _28010_336223_Prostate cancer	MR Egger	105	0.0297579	1.03021	1.00416	1.05693	0.024814
Betaproteobacteria_Dry	UKB _28010_336223_Prostate cancer	Weighted median	105	0.00363194	1.00364	0.995124	1.01223	0.403394
Betaproteobacteria_Moist	Finngen R10 _15199_131266_Malignant neoplasm of prostate.	Inverse variance weighted (multiplicative random effects)	10	0.0291209	1.02955	0.98488	1.07624	0.198174
Betaproteobacteria_Moist	Finngen R10 _15199_131266_Malignant neoplasm of prostate.	MR Egger	10	0.172463	1.18823	1.00118	1.41022	0.0838874
Betaproteobacteria_Moist	Finngen R10 _15199_131266_Malignant neoplasm of prostate.	Weighted median	10	0.011119	1.01118	0.966389	1.05805	0.630516
Betaproteobacteria_Moist	UKB _28010_336223_Prostate cancer	Inverse variance weighted (multiplicative random effects)	9	-0.00982023	0.990228	0.981115	0.999426	0.0373622
Betaproteobacteria_Moist	UKB _28010_336223_Prostate cancer	MR Egger	9	-0.0132448	0.986843	0.904911	1.07619	0.773248
Betaproteobacteria_Moist	UKB _28010_336223_Prostate cancer	Weighted median	9	-0.00791665	0.992115	0.966919	1.01797	0.546372
Betaproteobacteria_Sebaceous	Finngen R10 _15199_131266_Malignant neoplasm of prostate.	Inverse variance weighted (multiplicative random effects)	9	-0.0210651	0.979155	0.945876	1.01361	0.232475
Betaproteobacteria_Sebaceous	Finngen R10 _15199_131266_Malignant neoplasm of prostate.	MR Egger	9	-0.113342	0.892846	0.741275	1.07541	0.271335
Betaproteobacteria_Sebaceous	Finngen R10 _15199_131266_Malignant neoplasm of prostate.	Weighted median	9	-0.0146458	0.985461	0.940275	1.03282	0.540812
Betaproteobacteria_Sebaceous	UKB _28010_336223_Prostate cancer	Inverse variance weighted (multiplicative random effects)	4	0.0139569	1.01405	0.972539	1.05734	0.512854
Betaproteobacteria_Sebaceous	UKB _28010_336223_Prostate cancer	MR Egger	4	0.0569207	1.05857	0.895005	1.25203	0.574638
Betaproteobacteria_Sebaceous	UKB _28010_336223_Prostate cancer	Weighted median	4	0.00526985	1.00528	0.966552	1.04557	0.792637
Burkholderiales_Dry	Finngen R10 _15199_131266_Malignant neoplasm of prostate.	Inverse variance weighted (multiplicative random effects)	124	-0.00711651	0.992909	0.98586	1.00001	0.0502458
Burkholderiales_Dry	Finngen R10 _15199_131266_Malignant neoplasm of prostate.	MR Egger	124	-0.0242554	0.976036	0.947702	1.00522	0.109171
Burkholderiales_Dry	Finngen R10 _15199_131266_Malignant neoplasm of prostate.	Weighted median	124	-0.0053722	0.994642	0.984433	1.00496	0.307449
Burkholderiales_Dry	UKB _28010_336223_Prostate cancer	Inverse variance weighted (multiplicative random effects)	63	0.00123265	1.00123	0.994055	1.00846	0.737045
Burkholderiales_Dry	UKB _28010_336223_Prostate cancer	MR Egger	63	0.019532	1.01972	0.991174	1.0491	0.182609
Burkholderiales_Dry	UKB _28010_336223_Prostate cancer	Weighted median	63	-0.00149248	0.998509	0.988548	1.00857	0.770449
Burkholderiales_Moist	Finngen R10 _15199_131266_Malignant neoplasm of prostate.	Inverse variance weighted (multiplicative random effects)	8	0.0164185	1.01655	0.977546	1.05712	0.410829
Burkholderiales_Moist	Finngen R10 _15199_131266_Malignant neoplasm of prostate.	MR Egger	8	0.126646	1.13501	0.971086	1.32662	0.16264
Burkholderiales_Moist	Finngen R10 _15199_131266_Malignant neoplasm of prostate.	Weighted median	8	0.0136271	1.01372	0.970372	1.059	0.541094
Burkholderiales_Moist	UKB _28010_336223_Prostate cancer	Inverse variance weighted (multiplicative random effects)	6	-0.0305124	0.969948	0.94409	0.996515	0.0268806
Burkholderiales_Moist	UKB _28010_336223_Prostate cancer	MR Egger	6	-0.0699001	0.932487	0.821015	1.05909	0.342451
Burkholderiales_Moist	UKB _28010_336223_Prostate cancer	Weighted median	6	-0.0418291	0.959034	0.927576	0.991558	0.0139618
Chryseobacterium_Dry	Finngen R10 _15199_131266_Malignant neoplasm of prostate.	Inverse variance weighted (multiplicative random effects)	143	0.000131877	1.00013	0.993529	1.00678	0.968871
Chryseobacterium_Dry	Finngen R10 _15199_131266_Malignant neoplasm of prostate.	MR Egger	143	-0.0138473	0.986248	0.958548	1.01475	0.342372
Chryseobacterium_Dry	Finngen R10 _15199_131266_Malignant neoplasm of prostate.	Weighted median	143	0.00276954	1.00277	0.993769	1.01186	0.54732
Chryseobacterium_Dry	UKB _28010_336223_Prostate cancer	Inverse variance weighted (multiplicative random effects)	79	-0.00423085	0.995778	0.990564	1.00102	0.114219
Chryseobacterium_Dry	UKB _28010_336223_Prostate cancer	MR Egger	79	-0.00585003	0.994167	0.971509	1.01735	0.620369
Chryseobacterium_Dry	UKB _28010_336223_Prostate cancer	Weighted median	79	-0.00669417	0.993328	0.985357	1.00136	0.10341
Chryseobacterium_Moist	Finngen R10 _15199_131266_Malignant neoplasm of prostate.	Inverse variance weighted (multiplicative random effects)	14	-0.0105048	0.98955	0.970041	1.00945	0.301134
Chryseobacterium_Moist	Finngen R10 _15199_131266_Malignant neoplasm of prostate.	MR Egger	14	-0.0281046	0.972287	0.908719	1.0403	0.431124
Chryseobacterium_Moist	Finngen R10 _15199_131266_Malignant neoplasm of prostate.	Weighted median	14	0.00364028	1.00365	0.978097	1.02986	0.782018
Chryseobacterium_Moist	UKB _28010_336223_Prostate cancer	Inverse variance weighted (multiplicative random effects)	7	0.015873	1.016	0.996771	1.0356	0.103477
Chryseobacterium_Moist	UKB _28010_336223_Prostate cancer	MR Egger	7	-0.011511	0.988555	0.918724	1.06369	0.770521
Chryseobacterium_Moist	UKB _28010_336223_Prostate cancer	Weighted median	7	0.016338	1.01647	0.992803	1.04071	0.174097
Clostridiales_Dry	Finngen R10 _15199_131266_Malignant neoplasm of prostate.	Inverse variance weighted (multiplicative random effects)	164	-0.000978918	0.999022	0.992365	1.00572	0.774128
Clostridiales_Dry	Finngen R10 _15199_131266_Malignant neoplasm of prostate.	MR Egger	164	-0.000484638	0.999515	0.972719	1.02705	0.97216
Clostridiales_Dry	Finngen R10 _15199_131266_Malignant neoplasm of prostate.	Weighted median	164	-0.00377323	0.996234	0.986516	1.00605	0.450561
Clostridiales_Dry	UKB _28010_336223_Prostate cancer	Inverse variance weighted (multiplicative random effects)	78	0.00792497	1.00796	1.00094	1.01503	0.0262551
Clostridiales_Dry	UKB _28010_336223_Prostate cancer	MR Egger	78	0.00843804	1.00847	0.979722	1.03807	0.56916
Clostridiales_Dry	UKB _28010_336223_Prostate cancer	Weighted median	78	0.00923465	1.00928	1.0001	1.01854	0.0475106
Clostridiales_Incertae_Sedis_XI_Dry	Finngen R10 _15199_131266_Malignant neoplasm of prostate.	Inverse variance weighted (multiplicative random effects)	159	0.00177447	1.00178	0.994329	1.00928	0.641119
Clostridiales_Incertae_Sedis_XI_Dry	Finngen R10 _15199_131266_Malignant neoplasm of prostate.	MR Egger	159	0.0064938	1.00651	0.975509	1.03851	0.684729
Clostridiales_Incertae_Sedis_XI_Dry	Finngen R10 _15199_131266_Malignant neoplasm of prostate.	Weighted median	159	0.00168797	1.00169	0.991562	1.01192	0.744754
Clostridiales_Incertae_Sedis_XI_Dry	UKB _28010_336223_Prostate cancer	Inverse variance weighted (multiplicative random effects)	87	0.00777373	1.0078	1.00119	1.01446	0.0206696
Clostridiales_Incertae_Sedis_XI_Dry	UKB _28010_336223_Prostate cancer	MR Egger	87	0.0149581	1.01507	0.986972	1.04397	0.299257
Clostridiales_Incertae_Sedis_XI_Dry	UKB _28010_336223_Prostate cancer	Weighted median	87	0.0121885	1.01226	1.00355	1.02105	0.005695
Clostridiales_Incertae_Sedis_XI_Moist	Finngen R10 _15199_131266_Malignant neoplasm of prostate.	Inverse variance weighted (multiplicative random effects)	17	-0.00461832	0.995392	0.976955	1.01418	0.628275
Clostridiales_Incertae_Sedis_XI_Moist	Finngen R10 _15199_131266_Malignant neoplasm of prostate.	MR Egger	17	-0.0168206	0.98332	0.894904	1.08047	0.731266
Clostridiales_Incertae_Sedis_XI_Moist	Finngen R10 _15199_131266_Malignant neoplasm of prostate.	Weighted median	17	0.00445937	1.00447	0.979108	1.03049	0.732509
Clostridiales_Incertae_Sedis_XI_Moist	UKB _28010_336223_Prostate cancer	Inverse variance weighted (multiplicative random effects)	7	0.00211589	1.00212	0.987192	1.01727	0.782269
Clostridiales_Incertae_Sedis_XI_Moist	UKB _28010_336223_Prostate cancer	MR Egger	7	-0.00684408	0.993179	0.916415	1.07637	0.874093
Clostridiales_Incertae_Sedis_XI_Moist	UKB _28010_336223_Prostate cancer	Weighted median	7	-0.00128773	0.998713	0.973679	1.02439	0.920803
Clostridiales_Moist	Finngen R10 _15199_131266_Malignant neoplasm of prostate.	Inverse variance weighted (multiplicative random effects)	11	0.000592542	1.00059	0.977272	1.02447	0.960723
Clostridiales_Moist	Finngen R10 _15199_131266_Malignant neoplasm of prostate.	MR Egger	11	-0.0304635	0.969996	0.849238	1.10792	0.66398
Clostridiales_Moist	Finngen R10 _15199_131266_Malignant neoplasm of prostate.	Weighted median	11	0.0202367	1.02044	0.987507	1.05448	0.226678
Clostridiales_Moist	UKB _28010_336223_Prostate cancer	Inverse variance weighted (multiplicative random effects)	5	0.0113282	1.01139	0.990492	1.03273	0.287658
Clostridiales_Moist	UKB _28010_336223_Prostate cancer	MR Egger	5	0.00394131	1.00395	0.875484	1.15126	0.958555
Clostridiales_Moist	UKB _28010_336223_Prostate cancer	Weighted median	5	0.00119419	1.00119	0.969081	1.03437	0.942765
Corynebacterium_Dry	Finngen R10 _15199_131266_Malignant neoplasm of prostate.	Inverse variance weighted (multiplicative random effects)	208	0.00407886	1.00409	0.997469	1.01075	0.226732
Corynebacterium_Dry	Finngen R10 _15199_131266_Malignant neoplasm of prostate.	MR Egger	208	0.0268002	1.02716	0.999405	1.05569	0.0565703
Corynebacterium_Dry	Finngen R10 _15199_131266_Malignant neoplasm of prostate.	Weighted median	208	0.00274209	1.00275	0.993798	1.01177	0.548754
Corynebacterium_Dry	UKB _28010_336223_Prostate cancer	Inverse variance weighted (multiplicative random effects)	96	-0.00458243	0.995428	0.989028	1.00187	0.163796
Corynebacterium_Dry	UKB _28010_336223_Prostate cancer	MR Egger	96	-0.0278435	0.972541	0.949303	0.996347	0.0263482
Corynebacterium_Dry	UKB _28010_336223_Prostate cancer	Weighted median	96	-0.00749515	0.992533	0.983577	1.00157	0.105075
Corynebacterium_Moist	Finngen R10 _15199_131266_Malignant neoplasm of prostate.	Inverse variance weighted (multiplicative random effects)	10	0.0182743	1.01844	0.990029	1.04767	0.205571
Corynebacterium_Moist	Finngen R10 _15199_131266_Malignant neoplasm of prostate.	MR Egger	10	0.0506662	1.05197	0.886191	1.24877	0.578473
Corynebacterium_Moist	Finngen R10 _15199_131266_Malignant neoplasm of prostate.	Weighted median	10	0.0140395	1.01414	0.971884	1.05823	0.517899
Corynebacterium_Moist	UKB _28010_336223_Prostate cancer	Inverse variance weighted (multiplicative random effects)	4	0.00166057	1.00166	0.989971	1.01349	0.781604
Corynebacterium_Moist	UKB _28010_336223_Prostate cancer	MR Egger	4	0.0328587	1.0334	0.862533	1.23813	0.755674
Corynebacterium_Moist	UKB _28010_336223_Prostate cancer	Weighted median	4	0.00121016	1.00121	0.96439	1.03944	0.949525
Corynebacterium_Sebaceous	Finngen R10 _15199_131266_Malignant neoplasm of prostate.	Inverse variance weighted (multiplicative random effects)	8	-0.000432347	0.999568	0.972132	1.02778	0.97571
Corynebacterium_Sebaceous	Finngen R10 _15199_131266_Malignant neoplasm of prostate.	MR Egger	8	-0.00903714	0.991004	0.830472	1.18257	0.923428
Corynebacterium_Sebaceous	Finngen R10 _15199_131266_Malignant neoplasm of prostate.	Weighted median	8	0.00310442	1.00311	0.958213	1.05011	0.894287
Enhydrobacter_Dry	Finngen R10 _15199_131266_Malignant neoplasm of prostate.	Inverse variance weighted (multiplicative random effects)	233	-0.000469912	0.99953	0.993341	1.00576	0.882114
Enhydrobacter_Dry	Finngen R10 _15199_131266_Malignant neoplasm of prostate.	MR Egger	233	0.00667989	1.0067	0.979865	1.03427	0.628457
Enhydrobacter_Dry	Finngen R10 _15199_131266_Malignant neoplasm of prostate.	Weighted median	233	-0.00086955	0.999131	0.990913	1.00742	0.836503
Enhydrobacter_Dry	UKB _28010_336223_Prostate cancer	Inverse variance weighted (multiplicative random effects)	118	-2.41178e-06	0.999998	0.994975	1.00505	0.999251
Enhydrobacter_Dry	UKB _28010_336223_Prostate cancer	MR Egger	118	0.0100451	1.0101	0.988092	1.03259	0.373216
Enhydrobacter_Dry	UKB _28010_336223_Prostate cancer	Weighted median	118	-1.66766e-05	0.999983	0.992401	1.00762	0.996574
Enhydrobacter_Moist	Finngen R10 _15199_131266_Malignant neoplasm of prostate.	Inverse variance weighted (multiplicative random effects)	11	-0.0110968	0.988965	0.947889	1.03182	0.608156
Enhydrobacter_Moist	Finngen R10 _15199_131266_Malignant neoplasm of prostate.	MR Egger	11	-0.196585	0.821531	0.68221	0.989304	0.0679869
Enhydrobacter_Moist	Finngen R10 _15199_131266_Malignant neoplasm of prostate.	Weighted median	11	0.00970963	1.00976	0.967987	1.05333	0.65237
Enhydrobacter_Moist	UKB _28010_336223_Prostate cancer	Inverse variance weighted (multiplicative random effects)	5	0.00645803	1.00648	0.978056	1.03573	0.658595
Enhydrobacter_Moist	UKB _28010_336223_Prostate cancer	MR Egger	5	-0.0627108	0.939215	0.799136	1.10385	0.502
Enhydrobacter_Moist	UKB _28010_336223_Prostate cancer	Weighted median	5	0.0144941	1.0146	0.978198	1.05236	0.436848
Finegoldia_Dry	Finngen R10 _15199_131266_Malignant neoplasm of prostate.	Inverse variance weighted (multiplicative random effects)	153	-0.000413826	0.999586	0.992993	1.00622	0.902457
Finegoldia_Dry	Finngen R10 _15199_131266_Malignant neoplasm of prostate.	MR Egger	153	-0.00348776	0.996518	0.968426	1.02543	0.811383
Finegoldia_Dry	Finngen R10 _15199_131266_Malignant neoplasm of prostate.	Weighted median	153	-0.0020508	0.997951	0.988332	1.00766	0.678148
Finegoldia_Dry	UKB _28010_336223_Prostate cancer	Inverse variance weighted (multiplicative random effects)	73	0.00351604	1.00352	0.996242	1.01086	0.343882
Finegoldia_Dry	UKB _28010_336223_Prostate cancer	MR Egger	73	0.00446062	1.00447	0.974561	1.0353	0.773253
Finegoldia_Dry	UKB _28010_336223_Prostate cancer	Weighted median	73	0.00429987	1.00431	0.994548	1.01417	0.38821
Firmicutes_Dry	Finngen R10 _15199_131266_Malignant neoplasm of prostate.	Inverse variance weighted (multiplicative random effects)	217	0.0025527	1.00256	0.995995	1.00916	0.446057
Firmicutes_Dry	Finngen R10 _15199_131266_Malignant neoplasm of prostate.	MR Egger	217	0.0423322	1.04324	1.01575	1.07148	0.00214515
Firmicutes_Dry	Finngen R10 _15199_131266_Malignant neoplasm of prostate.	Weighted median	217	0.00604143	1.00606	0.997256	1.01494	0.177901
Firmicutes_Dry	UKB _28010_336223_Prostate cancer	Inverse variance weighted (multiplicative random effects)	106	-0.00262797	0.997375	0.991263	1.00353	0.402094
Firmicutes_Dry	UKB _28010_336223_Prostate cancer	MR Egger	106	0.00566108	1.00568	0.982132	1.02979	0.640511
Firmicutes_Dry	UKB _28010_336223_Prostate cancer	Weighted median	106	-0.000689708	0.999311	0.991012	1.00768	0.871214
Firmicutes_Sebaceous	Finngen R10 _15199_131266_Malignant neoplasm of prostate.	Inverse variance weighted (multiplicative random effects)	10	-0.0221881	0.978056	0.928226	1.03056	0.405601
Firmicutes_Sebaceous	Finngen R10 _15199_131266_Malignant neoplasm of prostate.	MR Egger	10	-0.0147082	0.985399	0.80056	1.21292	0.89306
Firmicutes_Sebaceous	Finngen R10 _15199_131266_Malignant neoplasm of prostate.	Weighted median	10	-0.0263161	0.974027	0.926415	1.02409	0.303397
Firmicutes_Sebaceous	UKB _28010_336223_Prostate cancer	Inverse variance weighted (multiplicative random effects)	4	-0.00706702	0.992958	0.960451	1.02656	0.677307
Firmicutes_Sebaceous	UKB _28010_336223_Prostate cancer	MR Egger	4	-0.146817	0.863452	0.661702	1.12672	0.392604
Firmicutes_Sebaceous	UKB _28010_336223_Prostate cancer	Weighted median	4	-0.0137181	0.986376	0.948213	1.02607	0.4956
Flavobacteriaceae_Dry	Finngen R10 _15199_131266_Malignant neoplasm of prostate.	Inverse variance weighted (multiplicative random effects)	160	-0.000795324	0.999205	0.992821	1.00563	0.807859
Flavobacteriaceae_Dry	Finngen R10 _15199_131266_Malignant neoplasm of prostate.	MR Egger	160	-0.0138859	0.98621	0.955217	1.01821	0.395316
Flavobacteriaceae_Dry	Finngen R10 _15199_131266_Malignant neoplasm of prostate.	Weighted median	160	-0.00327577	0.99673	0.98798	1.00556	0.466512
Flavobacteriaceae_Dry	UKB _28010_336223_Prostate cancer	Inverse variance weighted (multiplicative random effects)	76	0.000169127	1.00017	0.994686	1.00568	0.951914
Flavobacteriaceae_Dry	UKB _28010_336223_Prostate cancer	MR Egger	76	0.0131192	1.01321	0.986517	1.04062	0.338548
Flavobacteriaceae_Dry	UKB _28010_336223_Prostate cancer	Weighted median	76	0.000547652	1.00055	0.992058	1.00911	0.899757
Flavobacteriaceae_Moist	Finngen R10 _15199_131266_Malignant neoplasm of prostate.	Inverse variance weighted (multiplicative random effects)	10	0.0116337	1.0117	0.976567	1.0481	0.518853
Flavobacteriaceae_Moist	Finngen R10 _15199_131266_Malignant neoplasm of prostate.	MR Egger	10	0.0325446	1.03308	0.903858	1.18078	0.645879
Flavobacteriaceae_Moist	Finngen R10 _15199_131266_Malignant neoplasm of prostate.	Weighted median	10	0.00127187	1.00127	0.964819	1.0391	0.946408
Flavobacteriaceae_Moist	UKB _28010_336223_Prostate cancer	Inverse variance weighted (multiplicative random effects)	5	0.00936311	1.00941	0.978976	1.04078	0.548836
Flavobacteriaceae_Moist	UKB _28010_336223_Prostate cancer	MR Egger	5	0.123808	1.1318	0.996269	1.28577	0.153246
Flavobacteriaceae_Moist	UKB _28010_336223_Prostate cancer	Weighted median	5	-0.00914242	0.990899	0.95759	1.02537	0.600242
Gammaproteobacteria_Dry	Finngen R10 _15199_131266_Malignant neoplasm of prostate.	Inverse variance weighted (multiplicative random effects)	246	0.00136786	1.00137	0.995239	1.00754	0.6624
Gammaproteobacteria_Dry	Finngen R10 _15199_131266_Malignant neoplasm of prostate.	MR Egger	246	0.0191952	1.01938	0.991826	1.0477	0.171035
Gammaproteobacteria_Dry	Finngen R10 _15199_131266_Malignant neoplasm of prostate.	Weighted median	246	0.000446724	1.00045	0.992221	1.00874	0.915537
Gammaproteobacteria_Dry	UKB _28010_336223_Prostate cancer	Inverse variance weighted (multiplicative random effects)	115	-0.00137774	0.998623	0.993247	1.00403	0.616885
Gammaproteobacteria_Dry	UKB _28010_336223_Prostate cancer	MR Egger	115	-0.00404495	0.995963	0.97296	1.01951	0.735033
Gammaproteobacteria_Dry	UKB _28010_336223_Prostate cancer	Weighted median	115	0.00303448	1.00304	0.99532	1.01082	0.441402
Gammaproteobacteria_Moist	Finngen R10 _15199_131266_Malignant neoplasm of prostate.	Inverse variance weighted (multiplicative random effects)	12	-0.0153567	0.984761	0.959701	1.01047	0.242939
Gammaproteobacteria_Moist	Finngen R10 _15199_131266_Malignant neoplasm of prostate.	MR Egger	12	0.0168719	1.01701	0.887722	1.16514	0.812759
Gammaproteobacteria_Moist	Finngen R10 _15199_131266_Malignant neoplasm of prostate.	Weighted median	12	-0.00584282	0.994174	0.957318	1.03245	0.76178
Gammaproteobacteria_Moist	UKB _28010_336223_Prostate cancer	Inverse variance weighted (multiplicative random effects)	6	-0.0264198	0.973926	0.947128	1.00148	0.0634672
Gammaproteobacteria_Moist	UKB _28010_336223_Prostate cancer	MR Egger	6	0.114515	1.12133	0.982588	1.27966	0.164483
Gammaproteobacteria_Moist	UKB _28010_336223_Prostate cancer	Weighted median	6	-0.0167465	0.983393	0.95216	1.01565	0.309173
Gammaproteobacteria_Sebaceous	Finngen R10 _15199_131266_Malignant neoplasm of prostate.	Inverse variance weighted (multiplicative random effects)	11	-0.00636487	0.993655	0.96113	1.02728	0.707776
Gammaproteobacteria_Sebaceous	Finngen R10 _15199_131266_Malignant neoplasm of prostate.	MR Egger	11	0.0532017	1.05464	0.88282	1.25991	0.572046
Gammaproteobacteria_Sebaceous	Finngen R10 _15199_131266_Malignant neoplasm of prostate.	Weighted median	11	-0.00839018	0.991645	0.954332	1.03042	0.668092
Gammaproteobacteria_Sebaceous	UKB _28010_336223_Prostate cancer	Inverse variance weighted (multiplicative random effects)	5	0.00698111	1.00701	0.992366	1.02186	0.350129
Gammaproteobacteria_Sebaceous	UKB _28010_336223_Prostate cancer	MR Egger	5	0.036262	1.03693	0.925145	1.16222	0.577384
Gammaproteobacteria_Sebaceous	UKB _28010_336223_Prostate cancer	Weighted median	5	0.00532613	1.00534	0.974209	1.03747	0.739985
Haemophilus_Dry	Finngen R10 _15199_131266_Malignant neoplasm of prostate.	Inverse variance weighted (multiplicative random effects)	54	0.00123289	1.00123	0.989146	1.01347	0.842305
Haemophilus_Dry	Finngen R10 _15199_131266_Malignant neoplasm of prostate.	MR Egger	54	0.0094938	1.00954	0.953669	1.06868	0.745099
Haemophilus_Dry	Finngen R10 _15199_131266_Malignant neoplasm of prostate.	Weighted median	54	-0.00201508	0.997987	0.983366	1.01283	0.789001
Haemophilus_Dry	UKB _28010_336223_Prostate cancer	Inverse variance weighted (multiplicative random effects)	23	-0.00145561	0.998545	0.987563	1.00965	0.796436
Haemophilus_Dry	UKB _28010_336223_Prostate cancer	MR Egger	23	-0.0095211	0.990524	0.941732	1.04184	0.715504
Haemophilus_Dry	UKB _28010_336223_Prostate cancer	Weighted median	23	-0.00195569	0.998046	0.983471	1.01284	0.794442
Kocuria_Dry	Finngen R10 _15199_131266_Malignant neoplasm of prostate.	Inverse variance weighted (multiplicative random effects)	110	0.000260005	1.00026	0.991859	1.00873	0.951822
Kocuria_Dry	Finngen R10 _15199_131266_Malignant neoplasm of prostate.	MR Egger	110	0.00644524	1.00647	0.972774	1.04133	0.711354
Kocuria_Dry	Finngen R10 _15199_131266_Malignant neoplasm of prostate.	Weighted median	110	0.00456065	1.00457	0.992967	1.01631	0.441682
Kocuria_Dry	UKB _28010_336223_Prostate cancer	Inverse variance weighted (multiplicative random effects)	58	0.00388598	1.00389	0.996054	1.0118	0.331301
Kocuria_Dry	UKB _28010_336223_Prostate cancer	MR Egger	58	0.0334901	1.03406	1.00235	1.06677	0.0395546
Kocuria_Dry	UKB _28010_336223_Prostate cancer	Weighted median	58	0.00424778	1.00426	0.993985	1.01463	0.418042
Lactobacillales_Dry	Finngen R10 _15199_131266_Malignant neoplasm of prostate.	Inverse variance weighted (multiplicative random effects)	169	-0.0038084	0.996199	0.988994	1.00346	0.303798
Lactobacillales_Dry	Finngen R10 _15199_131266_Malignant neoplasm of prostate.	MR Egger	169	0.00497658	1.00499	0.974933	1.03597	0.748424
Lactobacillales_Dry	Finngen R10 _15199_131266_Malignant neoplasm of prostate.	Weighted median	169	-0.00657137	0.99345	0.984166	1.00282	0.170128
Lactobacillales_Dry	UKB _28010_336223_Prostate cancer	Inverse variance weighted (multiplicative random effects)	85	0.00227562	1.00228	0.995799	1.0088	0.491645
Lactobacillales_Dry	UKB _28010_336223_Prostate cancer	MR Egger	85	0.02364	1.02392	0.998091	1.05042	0.0733796
Lactobacillales_Dry	UKB _28010_336223_Prostate cancer	Weighted median	85	3.02174e-05	1.00003	0.991217	1.00892	0.994662
Lactobacillales_Moist	Finngen R10 _15199_131266_Malignant neoplasm of prostate.	Inverse variance weighted (multiplicative random effects)	14	-0.00499432	0.995018	0.966074	1.02483	0.740198
Lactobacillales_Moist	Finngen R10 _15199_131266_Malignant neoplasm of prostate.	MR Egger	14	0.094366	1.09896	0.955941	1.26338	0.209344
Lactobacillales_Moist	Finngen R10 _15199_131266_Malignant neoplasm of prostate.	Weighted median	14	-0.0106986	0.989358	0.955789	1.02411	0.54354
Lactobacillales_Moist	UKB _28010_336223_Prostate cancer	Inverse variance weighted (multiplicative random effects)	8	0.0255655	1.0259	0.99537	1.05736	0.0971376
Lactobacillales_Moist	UKB _28010_336223_Prostate cancer	MR Egger	8	-0.0108571	0.989202	0.864889	1.13138	0.879298
Lactobacillales_Moist	UKB _28010_336223_Prostate cancer	Weighted median	8	0.0406523	1.04149	1.01087	1.07304	0.0075927
Micrococcaceae_Dry	Finngen R10 _15199_131266_Malignant neoplasm of prostate.	Inverse variance weighted (multiplicative random effects)	206	-0.00134366	0.998657	0.992145	1.00521	0.687284
Micrococcaceae_Dry	Finngen R10 _15199_131266_Malignant neoplasm of prostate.	MR Egger	206	0.00183318	1.00183	0.975664	1.02871	0.892162
Micrococcaceae_Dry	Finngen R10 _15199_131266_Malignant neoplasm of prostate.	Weighted median	206	-0.00186183	0.99814	0.989021	1.00734	0.690905
Micrococcaceae_Dry	UKB _28010_336223_Prostate cancer	Inverse variance weighted (multiplicative random effects)	109	-0.0055527	0.994463	0.988774	1.00018	0.0578088
Micrococcaceae_Dry	UKB _28010_336223_Prostate cancer	MR Egger	109	-0.00805041	0.991982	0.96957	1.01491	0.49139
Micrococcaceae_Dry	UKB _28010_336223_Prostate cancer	Weighted median	109	-0.00516582	0.994847	0.986914	1.00284	0.206005
Micrococcaceae_Moist	Finngen R10 _15199_131266_Malignant neoplasm of prostate.	Inverse variance weighted (multiplicative random effects)	7	-0.0043781	0.995631	0.957976	1.03477	0.823869
Micrococcaceae_Moist	Finngen R10 _15199_131266_Malignant neoplasm of prostate.	MR Egger	7	0.160509	1.17411	0.913649	1.50882	0.26518
Micrococcaceae_Moist	Finngen R10 _15199_131266_Malignant neoplasm of prostate.	Weighted median	7	-0.0205882	0.979622	0.930902	1.03089	0.428924
Micrococcus_Dry	Finngen R10 _15199_131266_Malignant neoplasm of prostate.	Inverse variance weighted (multiplicative random effects)	242	-0.00111462	0.998886	0.993314	1.00449	0.696112
Micrococcus_Dry	Finngen R10 _15199_131266_Malignant neoplasm of prostate.	MR Egger	242	-0.0143374	0.985765	0.963739	1.00829	0.214862
Micrococcus_Dry	Finngen R10 _15199_131266_Malignant neoplasm of prostate.	Weighted median	242	-0.0031971	0.996808	0.989263	1.00441	0.409515
Micrococcus_Dry	UKB _28010_336223_Prostate cancer	Inverse variance weighted (multiplicative random effects)	120	-0.00386178	0.996146	0.991155	1.00116	0.131834
Micrococcus_Dry	UKB _28010_336223_Prostate cancer	MR Egger	120	-0.012939	0.987144	0.967289	1.00741	0.214463
Micrococcus_Dry	UKB _28010_336223_Prostate cancer	Weighted median	120	0.000515213	1.00052	0.993497	1.00758	0.885928
Micrococcus_Moist	Finngen R10 _15199_131266_Malignant neoplasm of prostate.	Inverse variance weighted (multiplicative random effects)	8	0.0293111	1.02974	1.00053	1.05982	0.0459448
Micrococcus_Moist	Finngen R10 _15199_131266_Malignant neoplasm of prostate.	MR Egger	8	-0.0959909	0.908472	0.79383	1.03967	0.212545
Micrococcus_Moist	Finngen R10 _15199_131266_Malignant neoplasm of prostate.	Weighted median	8	0.0161289	1.01626	0.981044	1.05274	0.370049
Moraxellaceae_Dry	Finngen R10 _15199_131266_Malignant neoplasm of prostate.	Inverse variance weighted (multiplicative random effects)	267	0.000628949	1.00063	0.994774	1.00652	0.833616
Moraxellaceae_Dry	Finngen R10 _15199_131266_Malignant neoplasm of prostate.	MR Egger	267	0.00708516	1.00711	0.980819	1.03411	0.600042
Moraxellaceae_Dry	Finngen R10 _15199_131266_Malignant neoplasm of prostate.	Weighted median	267	0.00145681	1.00146	0.993479	1.0095	0.72114
Moraxellaceae_Dry	UKB _28010_336223_Prostate cancer	Inverse variance weighted (multiplicative random effects)	141	0.00300535	1.00301	0.998025	1.00802	0.237134
Moraxellaceae_Dry	UKB _28010_336223_Prostate cancer	MR Egger	141	0.00781815	1.00785	0.987051	1.02908	0.463648
Moraxellaceae_Dry	UKB _28010_336223_Prostate cancer	Weighted median	141	0.00273317	1.00274	0.99527	1.01026	0.473557
Moraxellaceae_Moist	Finngen R10 _15199_131266_Malignant neoplasm of prostate.	Inverse variance weighted (multiplicative random effects)	9	-0.0406331	0.960181	0.908561	1.01473	0.149531
Moraxellaceae_Moist	Finngen R10 _15199_131266_Malignant neoplasm of prostate.	MR Egger	9	-0.117495	0.889145	0.630645	1.2536	0.524102
Moraxellaceae_Moist	Finngen R10 _15199_131266_Malignant neoplasm of prostate.	Weighted median	9	-0.00792768	0.992104	0.944062	1.04259	0.754246
Moraxellaceae_Moist	UKB _28010_336223_Prostate cancer	Inverse variance weighted (multiplicative random effects)	6	0.00317184	1.00318	0.962232	1.04586	0.881408
Moraxellaceae_Moist	UKB _28010_336223_Prostate cancer	MR Egger	6	0.109944	1.11622	0.916314	1.35973	0.336207
Moraxellaceae_Moist	UKB _28010_336223_Prostate cancer	Weighted median	6	-0.00174726	0.998254	0.962254	1.0356	0.925714
Neisseriaceae_Dry	Finngen R10 _15199_131266_Malignant neoplasm of prostate.	Inverse variance weighted (multiplicative random effects)	154	0.00661641	1.00664	0.999053	1.01428	0.0864499
Neisseriaceae_Dry	Finngen R10 _15199_131266_Malignant neoplasm of prostate.	MR Egger	154	0.0318765	1.03239	0.996765	1.06929	0.0772131
Neisseriaceae_Dry	Finngen R10 _15199_131266_Malignant neoplasm of prostate.	Weighted median	154	0.00614764	1.00617	0.995925	1.01651	0.238892
Neisseriaceae_Dry	UKB _28010_336223_Prostate cancer	Inverse variance weighted (multiplicative random effects)	78	0.010759	1.01082	1.00483	1.01684	0.000387619
Neisseriaceae_Dry	UKB _28010_336223_Prostate cancer	MR Egger	78	0.0273279	1.0277	0.998927	1.05731	0.0631268
Neisseriaceae_Dry	UKB _28010_336223_Prostate cancer	Weighted median	78	0.013426	1.01352	1.0045	1.02262	0.00323705
Neisseriaceae_Moist	Finngen R10 _15199_131266_Malignant neoplasm of prostate.	Inverse variance weighted (multiplicative random effects)	9	-0.00636669	0.993654	0.965494	1.02263	0.664239
Neisseriaceae_Moist	Finngen R10 _15199_131266_Malignant neoplasm of prostate.	MR Egger	9	0.0214711	1.0217	0.888653	1.17467	0.771697
Neisseriaceae_Moist	Finngen R10 _15199_131266_Malignant neoplasm of prostate.	Weighted median	9	0.00404162	1.00405	0.967074	1.04244	0.832796
Neisseriaceae_Moist	UKB _28010_336223_Prostate cancer	Inverse variance weighted (multiplicative random effects)	5	0.0089067	1.00895	0.991792	1.0264	0.308689
Neisseriaceae_Moist	UKB _28010_336223_Prostate cancer	MR Egger	5	-0.0736368	0.929009	0.813834	1.06048	0.355284
Neisseriaceae_Moist	UKB _28010_336223_Prostate cancer	Weighted median	5	0.00275668	1.00276	0.973387	1.03302	0.855788
Neisseriaceae_Sebaceous	Finngen R10 _15199_131266_Malignant neoplasm of prostate.	Inverse variance weighted (multiplicative random effects)	10	-0.0203866	0.97982	0.948603	1.01206	0.217172
Neisseriaceae_Sebaceous	Finngen R10 _15199_131266_Malignant neoplasm of prostate.	MR Egger	10	-0.0998695	0.904956	0.798393	1.02574	0.15682
Neisseriaceae_Sebaceous	Finngen R10 _15199_131266_Malignant neoplasm of prostate.	Weighted median	10	-0.0228916	0.977368	0.939475	1.01679	0.256512
Paracoccus_Dry	Finngen R10 _15199_131266_Malignant neoplasm of prostate.	Inverse variance weighted (multiplicative random effects)	162	-0.000556252	0.999444	0.992795	1.00614	0.870254
Paracoccus_Dry	Finngen R10 _15199_131266_Malignant neoplasm of prostate.	MR Egger	162	-0.0102459	0.989806	0.962841	1.01753	0.468261
Paracoccus_Dry	Finngen R10 _15199_131266_Malignant neoplasm of prostate.	Weighted median	162	-0.000682176	0.999318	0.989994	1.00873	0.886579
Paracoccus_Dry	UKB _28010_336223_Prostate cancer	Inverse variance weighted (multiplicative random effects)	86	0.00262173	1.00263	0.997216	1.00806	0.342119
Paracoccus_Dry	UKB _28010_336223_Prostate cancer	MR Egger	86	-0.00455051	0.99546	0.971955	1.01953	0.709894
Paracoccus_Dry	UKB _28010_336223_Prostate cancer	Weighted median	86	0.00689236	1.00692	0.998725	1.01517	0.0981491
Paracoccus_Moist	Finngen R10 _15199_131266_Malignant neoplasm of prostate.	Inverse variance weighted (multiplicative random effects)	8	0.00322864	1.00323	0.971585	1.03591	0.843502
Paracoccus_Moist	Finngen R10 _15199_131266_Malignant neoplasm of prostate.	MR Egger	8	0.0311378	1.03163	0.911559	1.16751	0.639385
Paracoccus_Moist	Finngen R10 _15199_131266_Malignant neoplasm of prostate.	Weighted median	8	0.00797129	1.008	0.967979	1.04968	0.69978
Paracoccus_Moist	UKB _28010_336223_Prostate cancer	Inverse variance weighted (multiplicative random effects)	4	0.00365295	1.00366	0.989743	1.01777	0.608111
Paracoccus_Moist	UKB _28010_336223_Prostate cancer	MR Egger	4	0.0415991	1.04248	0.961162	1.13067	0.421124
Paracoccus_Moist	UKB _28010_336223_Prostate cancer	Weighted median	4	0.00528084	1.00529	0.976903	1.03451	0.717884
Propionibacterium_Sebaceous	Finngen R10 _15199_131266_Malignant neoplasm of prostate.	Inverse variance weighted (multiplicative random effects)	11	0.0313289	1.03182	1.00874	1.05543	0.00664057
Propionibacterium_Sebaceous	Finngen R10 _15199_131266_Malignant neoplasm of prostate.	MR Egger	11	0.0735603	1.07633	0.925799	1.25134	0.363571
Propionibacterium_Sebaceous	Finngen R10 _15199_131266_Malignant neoplasm of prostate.	Weighted median	11	0.0220817	1.02233	0.981693	1.06464	0.285921
Propionibacterium_Sebaceous	UKB _28010_336223_Prostate cancer	Inverse variance weighted (multiplicative random effects)	7	-0.0174176	0.982733	0.965647	1.00012	0.0516061
Propionibacterium_Sebaceous	UKB _28010_336223_Prostate cancer	MR Egger	7	-0.00411957	0.995889	0.893718	1.10974	0.943431
Propionibacterium_Sebaceous	UKB _28010_336223_Prostate cancer	Weighted median	7	-0.0150794	0.985034	0.954848	1.01617	0.342307
Proteobacteria_Dry	Finngen R10 _15199_131266_Malignant neoplasm of prostate.	Inverse variance weighted (multiplicative random effects)	221	-0.00155361	0.998448	0.991648	1.00529	0.65589
Proteobacteria_Dry	Finngen R10 _15199_131266_Malignant neoplasm of prostate.	MR Egger	221	-0.00507916	0.994934	0.962696	1.02825	0.762757
Proteobacteria_Dry	Finngen R10 _15199_131266_Malignant neoplasm of prostate.	Weighted median	221	-0.000373854	0.999626	0.990613	1.00872	0.935525
Proteobacteria_Dry	UKB _28010_336223_Prostate cancer	Inverse variance weighted (multiplicative random effects)	114	0.00215579	1.00216	0.996156	1.0082	0.481818
Proteobacteria_Dry	UKB _28010_336223_Prostate cancer	MR Egger	114	0.00698592	1.00701	0.979964	1.0348	0.615999
Proteobacteria_Dry	UKB _28010_336223_Prostate cancer	Weighted median	114	0.000762989	1.00076	0.992099	1.0095	0.863448
Proteobacteria_Moist	Finngen R10 _15199_131266_Malignant neoplasm of prostate.	Inverse variance weighted (multiplicative random effects)	10	-0.00770329	0.992326	0.957568	1.02835	0.671962
Proteobacteria_Moist	Finngen R10 _15199_131266_Malignant neoplasm of prostate.	MR Egger	10	0.0422086	1.04311	0.895466	1.2151	0.602545
Proteobacteria_Moist	Finngen R10 _15199_131266_Malignant neoplasm of prostate.	Weighted median	10	0.00746386	1.00749	0.960863	1.05638	0.757536
Proteobacteria_Moist	UKB _28010_336223_Prostate cancer	Inverse variance weighted (multiplicative random effects)	6	-0.00269651	0.997307	0.972039	1.02323	0.836835
Proteobacteria_Moist	UKB _28010_336223_Prostate cancer	MR Egger	6	-0.00858047	0.991456	0.893718	1.09988	0.879127
Proteobacteria_Moist	UKB _28010_336223_Prostate cancer	Weighted median	6	-0.00970173	0.990345	0.955447	1.02652	0.59607
Proteobacteria_Sebaceous	Finngen R10 _15199_131266_Malignant neoplasm of prostate.	Inverse variance weighted (multiplicative random effects)	10	-0.0136029	0.986489	0.942397	1.03264	0.559844
Proteobacteria_Sebaceous	Finngen R10 _15199_131266_Malignant neoplasm of prostate.	MR Egger	10	0.102152	1.10755	0.904732	1.35584	0.351231
Proteobacteria_Sebaceous	Finngen R10 _15199_131266_Malignant neoplasm of prostate.	Weighted median	10	0.00650925	1.00653	0.961314	1.05387	0.781342
Proteobacteria_Sebaceous	UKB _28010_336223_Prostate cancer	Inverse variance weighted (multiplicative random effects)	8	-0.0182523	0.981913	0.96995	0.994024	0.0035177
Proteobacteria_Sebaceous	UKB _28010_336223_Prostate cancer	MR Egger	8	0.00396671	1.00397	0.90794	1.11017	0.940878
Proteobacteria_Sebaceous	UKB _28010_336223_Prostate cancer	Weighted median	8	-0.0128993	0.987184	0.959126	1.01606	0.380563
Pseudomonadales_Moist	Finngen R10 _15199_131266_Malignant neoplasm of prostate.	Inverse variance weighted (multiplicative random effects)	14	-0.0140876	0.986011	0.954401	1.01867	0.396776
Pseudomonadales_Moist	Finngen R10 _15199_131266_Malignant neoplasm of prostate.	MR Egger	14	-0.0453326	0.95568	0.83299	1.09644	0.530027
Pseudomonadales_Moist	Finngen R10 _15199_131266_Malignant neoplasm of prostate.	Weighted median	14	-0.0145845	0.985521	0.94851	1.02398	0.455197
Pseudomonadales_Moist	UKB _28010_336223_Prostate cancer	Inverse variance weighted (multiplicative random effects)	9	-0.00350668	0.996499	0.980763	1.01249	0.665886
Pseudomonadales_Moist	UKB _28010_336223_Prostate cancer	MR Egger	9	0.00159833	1.0016	0.918854	1.0918	0.972033
Pseudomonadales_Moist	UKB _28010_336223_Prostate cancer	Weighted median	9	-0.00409864	0.99591	0.966744	1.02596	0.786949
Rhodobacteraceae_Dry	Finngen R10 _15199_131266_Malignant neoplasm of prostate.	Inverse variance weighted (multiplicative random effects)	162	0.00469878	1.00471	0.998121	1.01134	0.161612
Rhodobacteraceae_Dry	Finngen R10 _15199_131266_Malignant neoplasm of prostate.	MR Egger	162	0.0337611	1.03434	1.00634	1.06311	0.0170274
Rhodobacteraceae_Dry	Finngen R10 _15199_131266_Malignant neoplasm of prostate.	Weighted median	162	0.00568005	1.0057	0.996267	1.01521	0.237283
Rhodobacteraceae_Dry	UKB _28010_336223_Prostate cancer	Inverse variance weighted (multiplicative random effects)	84	0.000472819	1.00047	0.994826	1.00615	0.86994
Rhodobacteraceae_Dry	UKB _28010_336223_Prostate cancer	MR Egger	84	0.00116098	1.00116	0.976637	1.0263	0.927119
Rhodobacteraceae_Dry	UKB _28010_336223_Prostate cancer	Weighted median	84	-0.000943249	0.999057	0.990179	1.00802	0.835928
Rhodobacteraceae_Moist	Finngen R10 _15199_131266_Malignant neoplasm of prostate.	Inverse variance weighted (multiplicative random effects)	12	-0.0273186	0.973051	0.944932	1.00201	0.0678486
Rhodobacteraceae_Moist	Finngen R10 _15199_131266_Malignant neoplasm of prostate.	MR Egger	12	0.0723186	1.075	0.977997	1.18162	0.164793
Rhodobacteraceae_Moist	Finngen R10 _15199_131266_Malignant neoplasm of prostate.	Weighted median	12	-0.0161136	0.984016	0.948357	1.02101	0.392186
Rhodobacteraceae_Moist	UKB _28010_336223_Prostate cancer	Inverse variance weighted (multiplicative random effects)	5	-0.00710802	0.992917	0.970521	1.01583	0.541427
Rhodobacteraceae_Moist	UKB _28010_336223_Prostate cancer	MR Egger	5	0.0145533	1.01466	0.942059	1.09286	0.726436
Rhodobacteraceae_Moist	UKB _28010_336223_Prostate cancer	Weighted median	5	0.00318346	1.00319	0.97326	1.03404	0.836782
Rothia_Dry	Finngen R10 _15199_131266_Malignant neoplasm of prostate.	Inverse variance weighted (multiplicative random effects)	97	0.00235652	1.00236	0.993607	1.01119	0.59845
Rothia_Dry	Finngen R10 _15199_131266_Malignant neoplasm of prostate.	MR Egger	97	0.0188755	1.01905	0.975615	1.06443	0.397874
Rothia_Dry	Finngen R10 _15199_131266_Malignant neoplasm of prostate.	Weighted median	97	0.00011305	1.00011	0.988577	1.01178	0.984763
Rothia_Dry	UKB _28010_336223_Prostate cancer	Inverse variance weighted (multiplicative random effects)	50	-0.000667107	0.999333	0.990516	1.00823	0.882703
Rothia_Dry	UKB _28010_336223_Prostate cancer	MR Egger	50	0.0391917	1.03997	0.995864	1.08603	0.082649
Rothia_Dry	UKB _28010_336223_Prostate cancer	Weighted median	50	0.00376927	1.00378	0.992285	1.0154	0.521108
Rothia_Moist	Finngen R10 _15199_131266_Malignant neoplasm of prostate.	Inverse variance weighted (multiplicative random effects)	18	0.0028597	1.00286	0.985408	1.02063	0.749569
Rothia_Moist	Finngen R10 _15199_131266_Malignant neoplasm of prostate.	MR Egger	18	0.0041577	1.00417	0.921847	1.09384	0.925281
Rothia_Moist	Finngen R10 _15199_131266_Malignant neoplasm of prostate.	Weighted median	18	-0.00337834	0.996627	0.973625	1.02017	0.776744
Rothia_Moist	UKB _28010_336223_Prostate cancer	Inverse variance weighted (multiplicative random effects)	5	0.00500813	1.00502	0.979121	1.03161	0.706936
Rothia_Moist	UKB _28010_336223_Prostate cancer	MR Egger	5	0.0146955	1.0148	0.875507	1.17626	0.857795
Rothia_Moist	UKB _28010_336223_Prostate cancer	Weighted median	5	-0.000943812	0.999057	0.969694	1.02931	0.950554
Staphylococcus_Dry	Finngen R10 _15199_131266_Malignant neoplasm of prostate.	Inverse variance weighted (multiplicative random effects)	199	0.0051396	1.00515	0.998395	1.01196	0.135369
Staphylococcus_Dry	Finngen R10 _15199_131266_Malignant neoplasm of prostate.	MR Egger	199	0.0344506	1.03505	1.00555	1.06542	0.020553
Staphylococcus_Dry	Finngen R10 _15199_131266_Malignant neoplasm of prostate.	Weighted median	199	0.00757636	1.00761	0.99805	1.01725	0.119113
Staphylococcus_Dry	UKB _28010_336223_Prostate cancer	Inverse variance weighted (multiplicative random effects)	103	-0.000610471	0.99939	0.993326	1.00549	0.844139
Staphylococcus_Dry	UKB _28010_336223_Prostate cancer	MR Egger	103	-0.00840782	0.991627	0.967682	1.01617	0.50174
Staphylococcus_Dry	UKB _28010_336223_Prostate cancer	Weighted median	103	0.00270561	1.00271	0.99407	1.01142	0.539992
Staphylococcus_Moist	Finngen R10 _15199_131266_Malignant neoplasm of prostate.	Inverse variance weighted (multiplicative random effects)	13	0.00116641	1.00117	0.973901	1.0292	0.934015
Staphylococcus_Moist	Finngen R10 _15199_131266_Malignant neoplasm of prostate.	MR Egger	13	-0.0526573	0.948705	0.805417	1.11748	0.541353
Staphylococcus_Moist	Finngen R10 _15199_131266_Malignant neoplasm of prostate.	Weighted median	13	-0.00369522	0.996312	0.958483	1.03563	0.851575
Staphylococcus_Moist	UKB _28010_336223_Prostate cancer	Inverse variance weighted (multiplicative random effects)	5	0.0191127	1.0193	0.992557	1.04676	0.158781
Staphylococcus_Moist	UKB _28010_336223_Prostate cancer	MR Egger	5	0.131321	1.14033	0.914285	1.42227	0.328232
Staphylococcus_Moist	UKB _28010_336223_Prostate cancer	Weighted median	5	0.0121238	1.0122	0.972364	1.05366	0.553944
Staphylococcus_Sebaceous	Finngen R10 _15199_131266_Malignant neoplasm of prostate.	Inverse variance weighted (multiplicative random effects)	8	0.00092651	1.00093	0.952226	1.05212	0.970958
Staphylococcus_Sebaceous	Finngen R10 _15199_131266_Malignant neoplasm of prostate.	MR Egger	8	-0.122345	0.884843	0.725783	1.07876	0.271741
Staphylococcus_Sebaceous	Finngen R10 _15199_131266_Malignant neoplasm of prostate.	Weighted median	8	0.0282736	1.02868	0.979205	1.08065	0.260867
Streptococcaceae_Dry	Finngen R10 _15199_131266_Malignant neoplasm of prostate.	Inverse variance weighted (multiplicative random effects)	152	0.000274845	1.00027	0.991894	1.00873	0.948949
Streptococcaceae_Dry	Finngen R10 _15199_131266_Malignant neoplasm of prostate.	MR Egger	152	0.0245278	1.02483	0.990292	1.06058	0.162905
Streptococcaceae_Dry	Finngen R10 _15199_131266_Malignant neoplasm of prostate.	Weighted median	152	-0.00563877	0.994377	0.984139	1.00472	0.285549
Streptococcaceae_Dry	UKB _28010_336223_Prostate cancer	Inverse variance weighted (multiplicative random effects)	72	-0.00580694	0.99421	0.987515	1.00095	0.0920746
Streptococcaceae_Dry	UKB _28010_336223_Prostate cancer	MR Egger	72	0.0259624	1.0263	1	1.05329	0.0539404
Streptococcaceae_Dry	UKB _28010_336223_Prostate cancer	Weighted median	72	-0.00208599	0.997916	0.988151	1.00778	0.677569
Streptococcaceae_Moist	Finngen R10 _15199_131266_Malignant neoplasm of prostate.	Inverse variance weighted (multiplicative random effects)	15	-0.00563371	0.994382	0.957247	1.03296	0.771721
Streptococcaceae_Moist	Finngen R10 _15199_131266_Malignant neoplasm of prostate.	MR Egger	15	-0.00753865	0.99249	0.81036	1.21555	0.94301
Streptococcaceae_Moist	Finngen R10 _15199_131266_Malignant neoplasm of prostate.	Weighted median	15	0.0146164	1.01472	0.978281	1.05252	0.433462
Streptococcaceae_Moist	UKB _28010_336223_Prostate cancer	Inverse variance weighted (multiplicative random effects)	8	0.00869208	1.00873	0.992398	1.02533	0.296634
Streptococcaceae_Moist	UKB _28010_336223_Prostate cancer	MR Egger	8	0.0938503	1.0984	0.998461	1.20833	0.102076
Streptococcaceae_Moist	UKB _28010_336223_Prostate cancer	Weighted median	8	0.00172403	1.00173	0.975571	1.02858	0.898368
Streptococcus_Dry	Finngen R10 _15199_131266_Malignant neoplasm of prostate.	Inverse variance weighted (multiplicative random effects)	142	0.000409114	1.00041	0.992811	1.00807	0.916239
Streptococcus_Dry	Finngen R10 _15199_131266_Malignant neoplasm of prostate.	MR Egger	142	-0.00118097	0.99882	0.965919	1.03284	0.945003
Streptococcus_Dry	Finngen R10 _15199_131266_Malignant neoplasm of prostate.	Weighted median	142	0.000114708	1.00011	0.989783	1.01055	0.982726
Streptococcus_Dry	UKB _28010_336223_Prostate cancer	Inverse variance weighted (multiplicative random effects)	71	-0.00444524	0.995565	0.989372	1.0018	0.162625
Streptococcus_Dry	UKB _28010_336223_Prostate cancer	MR Egger	71	0.010338	1.01039	0.981679	1.03994	0.484518
Streptococcus_Dry	UKB _28010_336223_Prostate cancer	Weighted median	71	-0.00481642	0.995195	0.985736	1.00474	0.322915
Streptococcus_Moist	Finngen R10 _15199_131266_Malignant neoplasm of prostate.	Inverse variance weighted (multiplicative random effects)	12	0.024122	1.02442	0.993315	1.05649	0.12514
Streptococcus_Moist	Finngen R10 _15199_131266_Malignant neoplasm of prostate.	MR Egger	12	0.00263531	1.00264	0.892736	1.12607	0.96539
Streptococcus_Moist	Finngen R10 _15199_131266_Malignant neoplasm of prostate.	Weighted median	12	0.042131	1.04303	1.00738	1.07994	0.0175671
Streptococcus_Moist	UKB _28010_336223_Prostate cancer	Inverse variance weighted (multiplicative random effects)	8	0.0196427	1.01984	1.00296	1.037	0.0210784
Streptococcus_Moist	UKB _28010_336223_Prostate cancer	MR Egger	8	0.0150646	1.01518	0.937785	1.09896	0.722434
Streptococcus_Moist	UKB _28010_336223_Prostate cancer	Weighted median	8	0.0213713	1.0216	0.995356	1.04854	0.107519
