# Supplementary material for: Causal relationship between 150 skin microbiomes and prostate cancer: insights from bidirectional mendelian randomization and meta-analysis
Source: Front Immunol. 2024 Sep 25;15:1463309. doi: 10.3389/fimmu.2024.1463309 (PMC11461290; doi:10.3389/fimmu.2024.1463309)
Supplement: Supplementary Table 4 — Results of Meta-Analysis of all Skin Microbiomes Traits. [file Table4.xlsx]

## Sheet: Sheet 1
exposure	outcome	method	nsnp	or	or_lci95	or_uci95	pval
Acinetobacter_Dry	Finngen R10 _15199_131266_Malignant neoplasm of prostate.	Inverse variance weighted (multiplicative random effects)	182	1.00101	0.993887	1.00818	0.782308
Acinetobacter_Dry	UKB _28010_336223_Prostate cancer	Inverse variance weighted (multiplicative random effects)	79	1.00785	1.00085	1.01489	0.0278
meta-analysis				1.00451	0.999511	1.00953	0.0771298
Acinetobacter_Moist	Finngen R10 _15199_131266_Malignant neoplasm of prostate.	Inverse variance weighted (multiplicative random effects)	7	0.998975	0.961726	1.03767	0.957804
meta-analysis				0.998975	0.961726	1.03767	0.957804
Actinomycetales_Dry	Finngen R10 _15199_131266_Malignant neoplasm of prostate.	Inverse variance weighted (multiplicative random effects)	223	0.996	0.989858	1.00218	0.204042
Actinomycetales_Dry	UKB _28010_336223_Prostate cancer	Inverse variance weighted (multiplicative random effects)	132	0.997646	0.992173	1.00315	0.401061
meta-analysis				0.996919	0.992829	1.00102	0.141146
Actinomycetales_Moist	Finngen R10 _15199_131266_Malignant neoplasm of prostate.	Inverse variance weighted (multiplicative random effects)	15	1.01829	0.990253	1.04712	0.203227
Actinomycetales_Moist	UKB _28010_336223_Prostate cancer	Inverse variance weighted (multiplicative random effects)	7	0.99128	0.972577	1.01034	0.367511
meta-analysis				0.999781	0.984172	1.01564	0.978208
Actinomycetales_Sebaceous	Finngen R10 _15199_131266_Malignant neoplasm of prostate.	Inverse variance weighted (multiplicative random effects)	10	1.01073	0.973427	1.04946	0.578007
Actinomycetales_Sebaceous	UKB _28010_336223_Prostate cancer	Inverse variance weighted (multiplicative random effects)	6	0.999789	0.969521	1.031	0.989269
meta-analysis				1.00416	0.98054	1.02834	0.732596
Alphaproteobacteria_Dry	Finngen R10 _15199_131266_Malignant neoplasm of prostate.	Inverse variance weighted (multiplicative random effects)	150	1.00092	0.99375	1.00813	0.802892
Alphaproteobacteria_Dry	UKB _28010_336223_Prostate cancer	Inverse variance weighted (multiplicative random effects)	76	1.00221	0.995949	1.00852	0.489547
meta-analysis				1.00165	0.996931	1.00639	0.493484
Alphaproteobacteria_Moist	Finngen R10 _15199_131266_Malignant neoplasm of prostate.	Inverse variance weighted (multiplicative random effects)	7	0.995466	0.955067	1.03757	0.829757
meta-analysis				0.995466	0.955067	1.03757	0.829757
Anaerococcus_Dry	Finngen R10 _15199_131266_Malignant neoplasm of prostate.	Inverse variance weighted (multiplicative random effects)	140	0.99407	0.987572	1.00061	0.0754315
Anaerococcus_Dry	UKB _28010_336223_Prostate cancer	Inverse variance weighted (multiplicative random effects)	72	0.998739	0.992832	1.00468	0.67662
meta-analysis				0.996635	0.99226	1.00103	0.133115
ASV001_Dry	Finngen R10 _15199_131266_Malignant neoplasm of prostate.	Inverse variance weighted (multiplicative random effects)	280	0.999932	0.993756	1.00615	0.982875
ASV001_Dry	UKB _28010_336223_Prostate cancer	Inverse variance weighted (multiplicative random effects)	138	0.997953	0.992603	1.00333	0.454886
meta-analysis				0.998802	0.994755	1.00287	0.562896
ASV001_Moist	Finngen R10 _15199_131266_Malignant neoplasm of prostate.	Inverse variance weighted (multiplicative random effects)	10	0.999318	0.961792	1.03831	0.972148
meta-analysis				0.999318	0.961792	1.03831	0.972148
ASV001_Sebaceous	Finngen R10 _15199_131266_Malignant neoplasm of prostate.	Inverse variance weighted (multiplicative random effects)	12	1.00673	0.977537	1.0368	0.654864
ASV001_Sebaceous	UKB _28010_336223_Prostate cancer	Inverse variance weighted (multiplicative random effects)	7	0.988572	0.969931	1.00757	0.23667
meta-analysis				0.993895	0.978135	1.00991	0.452753
ASV002_Dry	Finngen R10 _15199_131266_Malignant neoplasm of prostate.	Inverse variance weighted (multiplicative random effects)	187	0.999385	0.992169	1.00665	0.867778
ASV002_Dry	UKB _28010_336223_Prostate cancer	Inverse variance weighted (multiplicative random effects)	92	0.997046	0.990767	1.00336	0.358623
meta-analysis				0.998055	0.993314	1.00282	0.422911
ASV002_Moist	Finngen R10 _15199_131266_Malignant neoplasm of prostate.	Inverse variance weighted (multiplicative random effects)	10	0.969141	0.929889	1.01005	0.137292
ASV002_Moist	UKB _28010_336223_Prostate cancer	Inverse variance weighted (multiplicative random effects)	4	1.00997	0.980841	1.03997	0.50632
meta-analysis				0.996154	0.972638	1.02024	0.751867
ASV002_Sebaceous	Finngen R10 _15199_131266_Malignant neoplasm of prostate.	Inverse variance weighted (multiplicative random effects)	7	1.0022	0.9451	1.06275	0.941425
meta-analysis				1.0022	0.9451	1.06275	0.941425
ASV003_Dry	Finngen R10 _15199_131266_Malignant neoplasm of prostate.	Inverse variance weighted (multiplicative random effects)	146	0.99632	0.987932	1.00478	0.392744
ASV003_Dry	UKB _28010_336223_Prostate cancer	Inverse variance weighted (multiplicative random effects)	78	1.00642	0.999612	1.01327	0.0646338
meta-analysis				1.00245	0.997158	1.00777	0.364906
ASV003_Moist	Finngen R10 _15199_131266_Malignant neoplasm of prostate.	Inverse variance weighted (multiplicative random effects)	9	1.00176	0.97223	1.03218	0.908437
ASV003_Moist	UKB _28010_336223_Prostate cancer	Inverse variance weighted (multiplicative random effects)	4	1.02461	0.994334	1.0558	0.112143
meta-analysis				1.01309	0.991857	1.03478	0.228814
ASV004_Dry	Finngen R10 _15199_131266_Malignant neoplasm of prostate.	Inverse variance weighted (multiplicative random effects)	259	1.00078	0.994446	1.00716	0.809131
ASV004_Dry	UKB _28010_336223_Prostate cancer	Inverse variance weighted (multiplicative random effects)	132	1.00275	0.997835	1.00769	0.273274
meta-analysis				1.00201	0.998126	1.00592	0.310441
ASV004_Moist	Finngen R10 _15199_131266_Malignant neoplasm of prostate.	Inverse variance weighted (multiplicative random effects)	4	1.02028	0.961825	1.08229	0.504794
meta-analysis				1.02028	0.961825	1.08229	0.504794
ASV004_Sebaceous	Finngen R10 _15199_131266_Malignant neoplasm of prostate.	Inverse variance weighted (multiplicative random effects)	12	1.02117	0.991529	1.05169	0.163342
ASV004_Sebaceous	UKB _28010_336223_Prostate cancer	Inverse variance weighted (multiplicative random effects)	5	0.986888	0.965236	1.00903	0.243554
meta-analysis				0.99916	0.981611	1.01702	0.925971
ASV005_Dry	Finngen R10 _15199_131266_Malignant neoplasm of prostate.	Inverse variance weighted (multiplicative random effects)	189	0.993317	0.986623	1.00006	0.0519249
ASV005_Dry	UKB _28010_336223_Prostate cancer	Inverse variance weighted (multiplicative random effects)	97	0.998104	0.991882	1.00437	0.552027
meta-analysis				0.995894	0.991332	1.00048	0.0790167
ASV005_Moist	Finngen R10 _15199_131266_Malignant neoplasm of prostate.	Inverse variance weighted (multiplicative random effects)	7	1.00461	0.96406	1.04686	0.826809
meta-analysis				1.00461	0.96406	1.04686	0.826809
ASV005_Sebaceous	Finngen R10 _15199_131266_Malignant neoplasm of prostate.	Inverse variance weighted (multiplicative random effects)	8	0.998958	0.969992	1.02879	0.944657
ASV005_Sebaceous	UKB _28010_336223_Prostate cancer	Inverse variance weighted (multiplicative random effects)	5	1.00139	0.961413	1.04303	0.94667
meta-analysis				0.999792	0.976225	1.02393	0.986347
ASV006_Dry	Finngen R10 _15199_131266_Malignant neoplasm of prostate.	Inverse variance weighted (multiplicative random effects)	119	0.997476	0.991302	1.00369	0.424859
ASV006_Dry	UKB _28010_336223_Prostate cancer	Inverse variance weighted (multiplicative random effects)	64	1.00283	0.996352	1.00935	0.392758
meta-analysis				1.00003	0.995561	1.00453	0.988103
ASV006_Moist	Finngen R10 _15199_131266_Malignant neoplasm of prostate.	Inverse variance weighted (multiplicative random effects)	11	0.997027	0.973505	1.02112	0.806873
ASV006_Moist	UKB _28010_336223_Prostate cancer	Inverse variance weighted (multiplicative random effects)	5	0.996773	0.967697	1.02672	0.830557
meta-analysis				0.996927	0.978571	1.01563	0.745466
ASV007_Dry	Finngen R10 _15199_131266_Malignant neoplasm of prostate.	Inverse variance weighted (multiplicative random effects)	78	1.00099	0.992772	1.00928	0.81381
ASV007_Dry	UKB _28010_336223_Prostate cancer	Inverse variance weighted (multiplicative random effects)	42	1.00229	0.997309	1.0073	0.368191
meta-analysis				1.00194	0.997679	1.00622	0.372396
ASV007_Sebaceous	Finngen R10 _15199_131266_Malignant neoplasm of prostate.	Inverse variance weighted (multiplicative random effects)	12	0.989912	0.964118	1.0164	0.451632
ASV007_Sebaceous	UKB _28010_336223_Prostate cancer	Inverse variance weighted (multiplicative random effects)	8	0.999472	0.981379	1.0179	0.954773
meta-analysis				0.996367	0.98151	1.01145	0.634846
ASV008_Dry	Finngen R10 _15199_131266_Malignant neoplasm of prostate.	Inverse variance weighted (multiplicative random effects)	34	0.993691	0.97995	1.00763	0.373043
ASV008_Dry	UKB _28010_336223_Prostate cancer	Inverse variance weighted (multiplicative random effects)	16	0.990938	0.980684	1.0013	0.086277
meta-analysis				0.991923	0.983691	1.00022	0.0564714
ASV008_Moist	Finngen R10 _15199_131266_Malignant neoplasm of prostate.	Inverse variance weighted (multiplicative random effects)	18	0.995377	0.978223	1.01283	0.601358
ASV008_Moist	UKB _28010_336223_Prostate cancer	Inverse variance weighted (multiplicative random effects)	10	0.997037	0.983667	1.01059	0.666668
meta-analysis				0.996412	0.985844	1.00709	0.508844
ASV008_Sebaceous	Finngen R10 _15199_131266_Malignant neoplasm of prostate.	Inverse variance weighted (multiplicative random effects)	7	0.996698	0.972139	1.02188	0.794969
ASV008_Sebaceous	UKB _28010_336223_Prostate cancer	Inverse variance weighted (multiplicative random effects)	5	0.978691	0.961293	0.996404	0.0185918
meta-analysis				0.98479	0.970552	0.999237	0.0391429
ASV009_Dry	Finngen R10 _15199_131266_Malignant neoplasm of prostate.	Inverse variance weighted (multiplicative random effects)	121	0.994312	0.986643	1.00204	0.148779
ASV009_Dry	UKB _28010_336223_Prostate cancer	Inverse variance weighted (multiplicative random effects)	61	1.00048	0.994409	1.00659	0.877565
meta-analysis				0.99812	0.993355	1.00291	0.440676
ASV009_Moist	Finngen R10 _15199_131266_Malignant neoplasm of prostate.	Inverse variance weighted (multiplicative random effects)	11	1.01227	0.985666	1.0396	0.369387
ASV009_Moist	UKB _28010_336223_Prostate cancer	Inverse variance weighted (multiplicative random effects)	5	0.985711	0.948687	1.02418	0.461246
meta-analysis				1.00353	0.981828	1.02572	0.751982
ASV010_Dry	Finngen R10 _15199_131266_Malignant neoplasm of prostate.	Inverse variance weighted (multiplicative random effects)	164	1.00191	0.994906	1.00896	0.593915
ASV010_Dry	UKB _28010_336223_Prostate cancer	Inverse variance weighted (multiplicative random effects)	87	0.996134	0.990068	1.00224	0.213924
meta-analysis				0.998621	0.994031	1.00323	0.557048
ASV010_Moist	Finngen R10 _15199_131266_Malignant neoplasm of prostate.	Inverse variance weighted (multiplicative random effects)	15	0.986186	0.957436	1.0158	0.356793
ASV010_Moist	UKB _28010_336223_Prostate cancer	Inverse variance weighted (multiplicative random effects)	5	0.988252	0.976977	0.999656	0.0435101
meta-analysis				0.987981	0.977469	0.998607	0.0267337
ASV010_Sebaceous	Finngen R10 _15199_131266_Malignant neoplasm of prostate.	Inverse variance weighted (multiplicative random effects)	5	1.02243	0.984543	1.06178	0.24957
ASV010_Sebaceous	UKB _28010_336223_Prostate cancer	Inverse variance weighted (multiplicative random effects)	5	1.00477	0.996138	1.01348	0.279655
meta-analysis				1.00564	0.997216	1.01414	0.190051
ASV011_Dry	Finngen R10 _15199_131266_Malignant neoplasm of prostate.	Inverse variance weighted (multiplicative random effects)	64	1.01232	1.00425	1.02045	0.00269823
ASV011_Dry	UKB _28010_336223_Prostate cancer	Inverse variance weighted (multiplicative random effects)	34	0.999492	0.992273	1.00676	0.890828
meta-analysis				1.00577	0.99328	1.01841	0.366927
ASV011_Moist	Finngen R10 _15199_131266_Malignant neoplasm of prostate.	Inverse variance weighted (multiplicative random effects)	10	1.00025	0.965077	1.0367	0.989273
ASV011_Moist	UKB _28010_336223_Prostate cancer	Inverse variance weighted (multiplicative random effects)	6	1.00199	0.971234	1.03373	0.90042
meta-analysis				1.00124	0.977974	1.02506	0.917817
ASV012_Moist	Finngen R10 _15199_131266_Malignant neoplasm of prostate.	Inverse variance weighted (multiplicative random effects)	16	0.99206	0.971149	1.01342	0.463342
ASV012_Moist	UKB _28010_336223_Prostate cancer	Inverse variance weighted (multiplicative random effects)	10	0.993702	0.972225	1.01565	0.570862
meta-analysis				0.99286	0.97783	1.00812	0.357181
ASV013_Dry	Finngen R10 _15199_131266_Malignant neoplasm of prostate.	Inverse variance weighted (multiplicative random effects)	115	0.997237	0.989422	1.00511	0.490573
ASV013_Dry	UKB _28010_336223_Prostate cancer	Inverse variance weighted (multiplicative random effects)	53	1.00437	0.997959	1.01082	0.182068
meta-analysis				1.00152	0.996561	1.00651	0.548462
ASV013_Moist	Finngen R10 _15199_131266_Malignant neoplasm of prostate.	Inverse variance weighted (multiplicative random effects)	15	0.999351	0.977672	1.02151	0.953741
ASV013_Moist	UKB _28010_336223_Prostate cancer	Inverse variance weighted (multiplicative random effects)	7	0.994398	0.975779	1.01337	0.560234
meta-analysis				0.996506	0.98234	1.01088	0.631863
ASV013_Sebaceous	Finngen R10 _15199_131266_Malignant neoplasm of prostate.	Inverse variance weighted (multiplicative random effects)	16	0.987024	0.966655	1.00782	0.219621
ASV013_Sebaceous	UKB _28010_336223_Prostate cancer	Inverse variance weighted (multiplicative random effects)	10	0.995914	0.980384	1.01169	0.60962
meta-analysis				0.992685	0.980303	1.00522	0.251554
ASV015_Dry	Finngen R10 _15199_131266_Malignant neoplasm of prostate.	Inverse variance weighted (multiplicative random effects)	188	0.999509	0.99246	1.00661	0.891743
ASV015_Dry	UKB _28010_336223_Prostate cancer	Inverse variance weighted (multiplicative random effects)	93	0.995049	0.989484	1.00065	0.0828228
meta-analysis				0.996767	0.992395	1.00116	0.148751
ASV015_Moist	Finngen R10 _15199_131266_Malignant neoplasm of prostate.	Inverse variance weighted (multiplicative random effects)	9	0.992835	0.966794	1.01958	0.595923
ASV015_Moist	UKB _28010_336223_Prostate cancer	Inverse variance weighted (multiplicative random effects)	5	0.99091	0.966144	1.01631	0.479517
meta-analysis				0.991825	0.973811	1.01017	0.380088
ASV015_Sebaceous	Finngen R10 _15199_131266_Malignant neoplasm of prostate.	Inverse variance weighted (multiplicative random effects)	10	1.00374	0.967585	1.04124	0.842088
ASV015_Sebaceous	UKB _28010_336223_Prostate cancer	Inverse variance weighted (multiplicative random effects)	7	0.983046	0.971327	0.994907	0.00519892
meta-analysis				0.985026	0.973861	0.996319	0.00948228
ASV016_Dry	Finngen R10 _15199_131266_Malignant neoplasm of prostate.	Inverse variance weighted (multiplicative random effects)	202	1.00054	0.994582	1.00654	0.858475
ASV016_Dry	UKB _28010_336223_Prostate cancer	Inverse variance weighted (multiplicative random effects)	107	0.998807	0.993713	1.00393	0.647309
meta-analysis				0.999541	0.995665	1.00343	0.81679
ASV016_Moist	Finngen R10 _15199_131266_Malignant neoplasm of prostate.	Inverse variance weighted (multiplicative random effects)	10	0.989867	0.950338	1.03104	0.624266
ASV016_Moist	UKB _28010_336223_Prostate cancer	Inverse variance weighted (multiplicative random effects)	5	1.01247	0.992561	1.03278	0.22124
meta-analysis				1.00809	0.990255	1.02626	0.376164
ASV019_Dry	Finngen R10 _15199_131266_Malignant neoplasm of prostate.	Inverse variance weighted (multiplicative random effects)	188	0.993935	0.988227	0.999675	0.0384082
ASV019_Dry	UKB _28010_336223_Prostate cancer	Inverse variance weighted (multiplicative random effects)	105	0.998348	0.993015	1.00371	0.545175
meta-analysis				0.996299	0.992399	1.00021	0.063869
ASV019_Moist	Finngen R10 _15199_131266_Malignant neoplasm of prostate.	Inverse variance weighted (multiplicative random effects)	22	1.01183	0.996179	1.02773	0.139228
ASV019_Moist	UKB _28010_336223_Prostate cancer	Inverse variance weighted (multiplicative random effects)	8	1.00469	0.987837	1.02184	0.587531
meta-analysis				1.00855	0.997051	1.02018	0.145665
ASV021_Dry	Finngen R10 _15199_131266_Malignant neoplasm of prostate.	Inverse variance weighted (multiplicative random effects)	169	1.00483	0.998897	1.0108	0.110737
ASV021_Dry	UKB _28010_336223_Prostate cancer	Inverse variance weighted (multiplicative random effects)	89	1.0017	0.996472	1.00695	0.525342
meta-analysis				1.00307	0.999144	1.00701	0.125609
ASV021_Moist	Finngen R10 _15199_131266_Malignant neoplasm of prostate.	Inverse variance weighted (multiplicative random effects)	13	1.00008	0.980656	1.01989	0.993695
ASV021_Moist	UKB _28010_336223_Prostate cancer	Inverse variance weighted (multiplicative random effects)	8	0.987162	0.966079	1.00871	0.240757
meta-analysis				0.994218	0.979889	1.00876	0.433641
ASV022_Dry	Finngen R10 _15199_131266_Malignant neoplasm of prostate.	Inverse variance weighted (multiplicative random effects)	119	1.00492	0.998396	1.01148	0.139758
ASV022_Dry	UKB _28010_336223_Prostate cancer	Inverse variance weighted (multiplicative random effects)	62	0.999307	0.993322	1.00533	0.820974
meta-analysis				1.00188	0.99747	1.00632	0.403621
ASV022_Moist	Finngen R10 _15199_131266_Malignant neoplasm of prostate.	Inverse variance weighted (multiplicative random effects)	5	1.00835	0.976008	1.04175	0.617238
meta-analysis				1.00835	0.976008	1.04175	0.617238
ASV023_Dry	Finngen R10 _15199_131266_Malignant neoplasm of prostate.	Inverse variance weighted (multiplicative random effects)	148	0.996671	0.990641	1.00274	0.281529
ASV023_Dry	UKB _28010_336223_Prostate cancer	Inverse variance weighted (multiplicative random effects)	83	0.998872	0.993925	1.00384	0.655809
meta-analysis				0.997989	0.994162	1.00183	0.304508
ASV026_Moist	Finngen R10 _15199_131266_Malignant neoplasm of prostate.	Inverse variance weighted (multiplicative random effects)	12	1.02876	1.0054	1.05266	0.0155416
ASV026_Moist	UKB _28010_336223_Prostate cancer	Inverse variance weighted (multiplicative random effects)	9	1.00329	0.987161	1.01968	0.691148
meta-analysis				1.01169	0.998378	1.02517	0.085494
ASV031_Dry	Finngen R10 _15199_131266_Malignant neoplasm of prostate.	Inverse variance weighted (multiplicative random effects)	182	1.00092	0.99564	1.00623	0.733579
ASV031_Dry	UKB _28010_336223_Prostate cancer	Inverse variance weighted (multiplicative random effects)	88	0.999608	0.994703	1.00454	0.875748
meta-analysis				1.00022	0.99662	1.00382	0.906605
ASV033_Sebaceous	Finngen R10 _15199_131266_Malignant neoplasm of prostate.	Inverse variance weighted (multiplicative random effects)	14	1.00215	0.986478	1.01807	0.789251
ASV033_Sebaceous	UKB _28010_336223_Prostate cancer	Inverse variance weighted (multiplicative random effects)	7	0.997876	0.981822	1.01419	0.797265
meta-analysis				1.00007	0.988831	1.01144	0.989927
ASV035_Dry	Finngen R10 _15199_131266_Malignant neoplasm of prostate.	Inverse variance weighted (multiplicative random effects)	123	0.998809	0.990766	1.00692	0.77266
ASV035_Dry	UKB _28010_336223_Prostate cancer	Inverse variance weighted (multiplicative random effects)	60	0.998939	0.99186	1.00607	0.769821
meta-analysis				0.998882	0.993563	1.00423	0.681429
ASV037_Dry	Finngen R10 _15199_131266_Malignant neoplasm of prostate.	Inverse variance weighted (multiplicative random effects)	35	0.997724	0.982411	1.01328	0.772817
ASV037_Dry	UKB _28010_336223_Prostate cancer	Inverse variance weighted (multiplicative random effects)	19	1.0005	0.990573	1.01052	0.922473
meta-analysis				0.999681	0.991341	1.00809	0.940559
ASV037_Moist	Finngen R10 _15199_131266_Malignant neoplasm of prostate.	Inverse variance weighted (multiplicative random effects)	10	0.990324	0.970233	1.01083	0.352456
ASV037_Moist	UKB _28010_336223_Prostate cancer	Inverse variance weighted (multiplicative random effects)	7	0.999036	0.986416	1.01182	0.881834
meta-analysis				0.996608	0.985899	1.00743	0.537596
ASV039_Dry	Finngen R10 _15199_131266_Malignant neoplasm of prostate.	Inverse variance weighted (multiplicative random effects)	160	1.00326	0.997772	1.00878	0.24473
ASV039_Dry	UKB _28010_336223_Prostate cancer	Inverse variance weighted (multiplicative random effects)	68	1.00257	0.997255	1.00791	0.344075
meta-analysis				1.0029	0.999083	1.00674	0.136509
ASV039_Moist	Finngen R10 _15199_131266_Malignant neoplasm of prostate.	Inverse variance weighted (multiplicative random effects)	18	1.00033	0.984673	1.01624	0.967258
ASV039_Moist	UKB _28010_336223_Prostate cancer	Inverse variance weighted (multiplicative random effects)	10	0.997883	0.982127	1.01389	0.794126
meta-analysis				0.999117	0.987985	1.01037	0.877166
ASV042_Dry	Finngen R10 _15199_131266_Malignant neoplasm of prostate.	Inverse variance weighted (multiplicative random effects)	207	1.0056	1.00083	1.01039	0.0213418
ASV042_Dry	UKB _28010_336223_Prostate cancer	Inverse variance weighted (multiplicative random effects)	103	1.0009	0.996443	1.00538	0.692348
meta-analysis				1.0031	0.999841	1.00637	0.0622961
ASV042_Moist	Finngen R10 _15199_131266_Malignant neoplasm of prostate.	Inverse variance weighted (multiplicative random effects)	18	0.995376	0.981711	1.00923	0.511142
ASV042_Moist	UKB _28010_336223_Prostate cancer	Inverse variance weighted (multiplicative random effects)	12	0.996989	0.988093	1.00596	0.509584
meta-analysis				0.996511	0.989045	1.00403	0.362397
ASV045_Dry	Finngen R10 _15199_131266_Malignant neoplasm of prostate.	Inverse variance weighted (multiplicative random effects)	163	0.99919	0.993027	1.00539	0.797265
ASV045_Dry	UKB _28010_336223_Prostate cancer	Inverse variance weighted (multiplicative random effects)	80	1.00047	0.995058	1.00592	0.864303
meta-analysis				0.999915	0.995844	1.004	0.967342
ASV045_Moist	Finngen R10 _15199_131266_Malignant neoplasm of prostate.	Inverse variance weighted (multiplicative random effects)	11	0.993536	0.970408	1.01722	0.58944
ASV045_Moist	UKB _28010_336223_Prostate cancer	Inverse variance weighted (multiplicative random effects)	4	1.01641	0.981978	1.05204	0.354648
meta-analysis				1.00076	0.98149	1.02041	0.938791
ASV053_Dry	Finngen R10 _15199_131266_Malignant neoplasm of prostate.	Inverse variance weighted (multiplicative random effects)	90	0.998893	0.992221	1.00561	0.745907
ASV053_Dry	UKB _28010_336223_Prostate cancer	Inverse variance weighted (multiplicative random effects)	42	1.00601	0.998517	1.01355	0.116256
meta-analysis				1.00206	0.99707	1.00707	0.419466
ASV054_Dry	Finngen R10 _15199_131266_Malignant neoplasm of prostate.	Inverse variance weighted (multiplicative random effects)	82	0.994635	0.984317	1.00506	0.311936
ASV054_Dry	UKB _28010_336223_Prostate cancer	Inverse variance weighted (multiplicative random effects)	46	1.00421	0.997704	1.01077	0.205052
meta-analysis				1.00152	0.99601	1.00706	0.589107
ASV054_Moist	Finngen R10 _15199_131266_Malignant neoplasm of prostate.	Inverse variance weighted (multiplicative random effects)	15	1.01025	0.993347	1.02744	0.236171
ASV054_Moist	UKB _28010_336223_Prostate cancer	Inverse variance weighted (multiplicative random effects)	10	0.986538	0.974	0.999236	0.0377923
meta-analysis				0.997661	0.974742	1.02112	0.843452
ASV057_Dry	Finngen R10 _15199_131266_Malignant neoplasm of prostate.	Inverse variance weighted (multiplicative random effects)	152	0.999885	0.992335	1.00749	0.97617
ASV057_Dry	UKB _28010_336223_Prostate cancer	Inverse variance weighted (multiplicative random effects)	71	0.999086	0.993552	1.00465	0.746938
meta-analysis				0.999365	0.994898	1.00385	0.781077
ASV061_Dry	Finngen R10 _15199_131266_Malignant neoplasm of prostate.	Inverse variance weighted (multiplicative random effects)	110	0.998473	0.991079	1.00592	0.686897
ASV061_Dry	UKB _28010_336223_Prostate cancer	Inverse variance weighted (multiplicative random effects)	58	0.997147	0.990757	1.00358	0.383821
meta-analysis				0.997714	0.992875	1.00258	0.356347
ASV063_Dry	Finngen R10 _15199_131266_Malignant neoplasm of prostate.	Inverse variance weighted (multiplicative random effects)	119	0.99584	0.989366	1.00236	0.210349
ASV063_Dry	UKB _28010_336223_Prostate cancer	Inverse variance weighted (multiplicative random effects)	69	1.00383	0.998842	1.00884	0.132602
meta-analysis				1.00088	0.996927	1.00485	0.663162
ASV065_Dry	Finngen R10 _15199_131266_Malignant neoplasm of prostate.	Inverse variance weighted (multiplicative random effects)	144	0.999638	0.994437	1.00487	0.891674
ASV065_Dry	UKB _28010_336223_Prostate cancer	Inverse variance weighted (multiplicative random effects)	71	0.999822	0.994038	1.00564	0.952125
meta-analysis				0.99972	0.99585	1.00361	0.887542
ASV070_Dry	Finngen R10 _15199_131266_Malignant neoplasm of prostate.	Inverse variance weighted (multiplicative random effects)	119	0.996678	0.989213	1.0042	0.385721
ASV070_Dry	UKB _28010_336223_Prostate cancer	Inverse variance weighted (multiplicative random effects)	68	1.00154	0.996025	1.00708	0.585587
meta-analysis				0.999833	0.995395	1.00429	0.941286
ASV070_Moist	Finngen R10 _15199_131266_Malignant neoplasm of prostate.	Inverse variance weighted (multiplicative random effects)	14	1.01279	0.983931	1.0425	0.388849
meta-analysis				1.01279	0.983931	1.0425	0.388849
ASV072_Dry	Finngen R10 _15199_131266_Malignant neoplasm of prostate.	Inverse variance weighted (multiplicative random effects)	99	0.999977	0.99362	1.00638	0.994439
ASV072_Dry	UKB _28010_336223_Prostate cancer	Inverse variance weighted (multiplicative random effects)	47	0.996122	0.989041	1.00325	0.285786
meta-analysis				0.998263	0.993528	1.00302	0.473633
ASV076_Dry	Finngen R10 _15199_131266_Malignant neoplasm of prostate.	Inverse variance weighted (multiplicative random effects)	172	1.0002	0.995467	1.00495	0.935555
ASV076_Dry	UKB _28010_336223_Prostate cancer	Inverse variance weighted (multiplicative random effects)	86	0.994018	0.989884	0.998168	0.00476879
meta-analysis				0.996707	0.993593	0.999831	0.0388328
ASV086_Dry	Finngen R10 _15199_131266_Malignant neoplasm of prostate.	Inverse variance weighted (multiplicative random effects)	165	0.995916	0.990485	1.00138	0.142447
ASV086_Dry	UKB _28010_336223_Prostate cancer	Inverse variance weighted (multiplicative random effects)	83	0.996748	0.992023	1.00149	0.179
meta-analysis				0.99639	0.992823	0.99997	0.0481072
ASV092_Dry	Finngen R10 _15199_131266_Malignant neoplasm of prostate.	Inverse variance weighted (multiplicative random effects)	174	1.00266	0.997316	1.00804	0.329602
ASV092_Dry	UKB _28010_336223_Prostate cancer	Inverse variance weighted (multiplicative random effects)	90	0.995996	0.991085	1.00093	0.111688
meta-analysis				0.999063	0.995443	1.0027	0.612679
ASV093_Sebaceous	Finngen R10 _15199_131266_Malignant neoplasm of prostate.	Inverse variance weighted (multiplicative random effects)	18	0.993694	0.972176	1.01569	0.571138
ASV093_Sebaceous	UKB _28010_336223_Prostate cancer	Inverse variance weighted (multiplicative random effects)	11	0.992065	0.977447	1.0069	0.292808
meta-analysis				0.992577	0.980457	1.00485	0.234615
ASV100_Dry	Finngen R10 _15199_131266_Malignant neoplasm of prostate.	Inverse variance weighted (multiplicative random effects)	123	1.0014	0.995415	1.00742	0.647312
ASV100_Dry	UKB _28010_336223_Prostate cancer	Inverse variance weighted (multiplicative random effects)	67	1.00101	0.995542	1.00651	0.718087
meta-analysis				1.00119	0.997147	1.00524	0.565217
ASV114_Dry	Finngen R10 _15199_131266_Malignant neoplasm of prostate.	Inverse variance weighted (multiplicative random effects)	122	0.999466	0.993357	1.00561	0.864458
ASV114_Dry	UKB _28010_336223_Prostate cancer	Inverse variance weighted (multiplicative random effects)	66	1.00286	0.997496	1.00825	0.296808
meta-analysis				1.00139	0.997354	1.00544	0.500895
ASV122_Sebaceous	Finngen R10 _15199_131266_Malignant neoplasm of prostate.	Inverse variance weighted (multiplicative random effects)	10	1.00215	0.97967	1.02514	0.852993
meta-analysis				1.00215	0.97967	1.02514	0.852993
Bacillales_Dry	Finngen R10 _15199_131266_Malignant neoplasm of prostate.	Inverse variance weighted (multiplicative random effects)	186	0.999137	0.991427	1.00691	0.827178
Bacillales_Dry	UKB _28010_336223_Prostate cancer	Inverse variance weighted (multiplicative random effects)	88	1.00233	0.995634	1.00907	0.496066
meta-analysis				1.00096	0.995901	1.00605	0.709969
Bacilli_Dry	Finngen R10 _15199_131266_Malignant neoplasm of prostate.	Inverse variance weighted (multiplicative random effects)	220	1.00226	0.996034	1.00853	0.477272
Bacilli_Dry	UKB _28010_336223_Prostate cancer	Inverse variance weighted (multiplicative random effects)	100	0.9997	0.993596	1.00584	0.9234
meta-analysis				1.00096	0.996594	1.00534	0.667594
Bacilli_Moist	Finngen R10 _15199_131266_Malignant neoplasm of prostate.	Inverse variance weighted (multiplicative random effects)	10	1.01568	0.98218	1.05033	0.363166
Bacilli_Moist	UKB _28010_336223_Prostate cancer	Inverse variance weighted (multiplicative random effects)	5	0.992773	0.955379	1.03163	0.711176
meta-analysis				1.0057	0.980615	1.03143	0.659081
Bacilli_Sebaceous	Finngen R10 _15199_131266_Malignant neoplasm of prostate.	Inverse variance weighted (multiplicative random effects)	8	1.01957	0.977601	1.06334	0.36619
Bacilli_Sebaceous	UKB _28010_336223_Prostate cancer	Inverse variance weighted (multiplicative random effects)	5	0.983372	0.965964	1.00109	0.0657689
meta-analysis				0.988824	0.972702	1.00521	0.180234
Bacteroidales_Dry	Finngen R10 _15199_131266_Malignant neoplasm of prostate.	Inverse variance weighted (multiplicative random effects)	37	0.987591	0.970669	1.00481	0.156727
Bacteroidales_Dry	UKB _28010_336223_Prostate cancer	Inverse variance weighted (multiplicative random effects)	18	0.99376	0.979524	1.0082	0.395126
meta-analysis				0.991221	0.980303	1.00226	0.118675
Bacteroides_Dry	Finngen R10 _15199_131266_Malignant neoplasm of prostate.	Inverse variance weighted (multiplicative random effects)	70	0.998889	0.989507	1.00836	0.817398
Bacteroides_Dry	UKB _28010_336223_Prostate cancer	Inverse variance weighted (multiplicative random effects)	39	0.996719	0.988497	1.00501	0.436845
meta-analysis				0.997663	0.991471	1.00389	0.461336
Bacteroides_Moist	Finngen R10 _15199_131266_Malignant neoplasm of prostate.	Inverse variance weighted (multiplicative random effects)	6	0.98053	0.950818	1.01117	0.210416
Bacteroides_Moist	UKB _28010_336223_Prostate cancer	Inverse variance weighted (multiplicative random effects)	4	0.977522	0.96403	0.991202	0.00134468
meta-analysis				0.978031	0.965721	0.990497	0.000586951
Bacteroidetes_Dry	Finngen R10 _15199_131266_Malignant neoplasm of prostate.	Inverse variance weighted (multiplicative random effects)	113	0.999705	0.99062	1.00887	0.949564
Bacteroidetes_Dry	UKB _28010_336223_Prostate cancer	Inverse variance weighted (multiplicative random effects)	54	1.0009	0.992696	1.00918	0.829915
meta-analysis				1.00037	0.994268	1.0065	0.906732
Bacteroidetes_Moist	Finngen R10 _15199_131266_Malignant neoplasm of prostate.	Inverse variance weighted (multiplicative random effects)	14	0.991936	0.970791	1.01354	0.461452
Bacteroidetes_Moist	UKB _28010_336223_Prostate cancer	Inverse variance weighted (multiplicative random effects)	10	0.999879	0.980275	1.01988	0.990482
meta-analysis				0.996235	0.981815	1.01087	0.612087
Betaproteobacteria_Dry	Finngen R10 _15199_131266_Malignant neoplasm of prostate.	Inverse variance weighted (multiplicative random effects)	188	0.999113	0.992074	1.0062	0.805772
Betaproteobacteria_Dry	UKB _28010_336223_Prostate cancer	Inverse variance weighted (multiplicative random effects)	105	1.00293	0.996712	1.00919	0.356221
meta-analysis				1.00126	0.996598	1.00595	0.596008
Betaproteobacteria_Moist	Finngen R10 _15199_131266_Malignant neoplasm of prostate.	Inverse variance weighted (multiplicative random effects)	10	1.02955	0.98488	1.07624	0.198174
Betaproteobacteria_Moist	UKB _28010_336223_Prostate cancer	Inverse variance weighted (multiplicative random effects)	9	0.990228	0.981115	0.999426	0.0373622
meta-analysis				0.991835	0.982898	1.00085	0.0758304
Betaproteobacteria_Sebaceous	Finngen R10 _15199_131266_Malignant neoplasm of prostate.	Inverse variance weighted (multiplicative random effects)	9	0.979155	0.945876	1.01361	0.232475
Betaproteobacteria_Sebaceous	UKB _28010_336223_Prostate cancer	Inverse variance weighted (multiplicative random effects)	4	1.01405	0.972539	1.05734	0.512854
meta-analysis				0.993187	0.967073	1.02001	0.615021
Burkholderiales_Dry	Finngen R10 _15199_131266_Malignant neoplasm of prostate.	Inverse variance weighted (multiplicative random effects)	124	0.992909	0.98586	1.00001	0.0502458
Burkholderiales_Dry	UKB _28010_336223_Prostate cancer	Inverse variance weighted (multiplicative random effects)	63	1.00123	0.994055	1.00846	0.737045
meta-analysis				0.997021	0.991986	1.00208	0.248075
Burkholderiales_Moist	Finngen R10 _15199_131266_Malignant neoplasm of prostate.	Inverse variance weighted (multiplicative random effects)	8	1.01655	0.977546	1.05712	0.410829
Burkholderiales_Moist	UKB _28010_336223_Prostate cancer	Inverse variance weighted (multiplicative random effects)	6	0.969948	0.94409	0.996515	0.0268806
meta-analysis				0.984759	0.963105	1.0069	0.175788
Chryseobacterium_Dry	Finngen R10 _15199_131266_Malignant neoplasm of prostate.	Inverse variance weighted (multiplicative random effects)	143	1.00013	0.993529	1.00678	0.968871
Chryseobacterium_Dry	UKB _28010_336223_Prostate cancer	Inverse variance weighted (multiplicative random effects)	79	0.995778	0.990564	1.00102	0.114219
meta-analysis				0.997456	0.99336	1.00157	0.224903
Chryseobacterium_Moist	Finngen R10 _15199_131266_Malignant neoplasm of prostate.	Inverse variance weighted (multiplicative random effects)	14	0.98955	0.970041	1.00945	0.301134
Chryseobacterium_Moist	UKB _28010_336223_Prostate cancer	Inverse variance weighted (multiplicative random effects)	7	1.016	0.996771	1.0356	0.103477
meta-analysis				1.00323	0.989497	1.01716	0.646295
Clostridiales_Dry	Finngen R10 _15199_131266_Malignant neoplasm of prostate.	Inverse variance weighted (multiplicative random effects)	164	0.999022	0.992365	1.00572	0.774128
Clostridiales_Dry	UKB _28010_336223_Prostate cancer	Inverse variance weighted (multiplicative random effects)	78	1.00796	1.00094	1.01503	0.0262551
meta-analysis				1.00328	0.998445	1.00814	0.183894
Clostridiales_Incertae_Sedis_XI_Dry	Finngen R10 _15199_131266_Malignant neoplasm of prostate.	Inverse variance weighted (multiplicative random effects)	159	1.00178	0.994329	1.00928	0.641119
Clostridiales_Incertae_Sedis_XI_Dry	UKB _28010_336223_Prostate cancer	Inverse variance weighted (multiplicative random effects)	87	1.0078	1.00119	1.01446	0.0206696
meta-analysis				1.00516	1.00021	1.01014	0.0410123
Clostridiales_Incertae_Sedis_XI_Moist	Finngen R10 _15199_131266_Malignant neoplasm of prostate.	Inverse variance weighted (multiplicative random effects)	17	0.995392	0.976955	1.01418	0.628275
Clostridiales_Incertae_Sedis_XI_Moist	UKB _28010_336223_Prostate cancer	Inverse variance weighted (multiplicative random effects)	7	1.00212	0.987192	1.01727	0.782269
meta-analysis				0.999478	0.987849	1.01124	0.930252
Clostridiales_Moist	Finngen R10 _15199_131266_Malignant neoplasm of prostate.	Inverse variance weighted (multiplicative random effects)	11	1.00059	0.977272	1.02447	0.960723
Clostridiales_Moist	UKB _28010_336223_Prostate cancer	Inverse variance weighted (multiplicative random effects)	5	1.01139	0.990492	1.03273	0.287658
meta-analysis				1.00663	0.991017	1.02249	0.407274
Corynebacterium_Dry	Finngen R10 _15199_131266_Malignant neoplasm of prostate.	Inverse variance weighted (multiplicative random effects)	208	1.00409	0.997469	1.01075	0.226732
Corynebacterium_Dry	UKB _28010_336223_Prostate cancer	Inverse variance weighted (multiplicative random effects)	96	0.995428	0.989028	1.00187	0.163796
meta-analysis				0.99964	0.995035	1.00427	0.878566
Corynebacterium_Moist	Finngen R10 _15199_131266_Malignant neoplasm of prostate.	Inverse variance weighted (multiplicative random effects)	10	1.01844	0.990029	1.04767	0.205571
Corynebacterium_Moist	UKB _28010_336223_Prostate cancer	Inverse variance weighted (multiplicative random effects)	4	1.00166	0.989971	1.01349	0.781604
meta-analysis				1.00411	0.993279	1.01506	0.458587
Corynebacterium_Sebaceous	Finngen R10 _15199_131266_Malignant neoplasm of prostate.	Inverse variance weighted (multiplicative random effects)	8	0.999568	0.972132	1.02778	0.97571
meta-analysis				0.999568	0.972132	1.02778	0.97571
Enhydrobacter_Dry	Finngen R10 _15199_131266_Malignant neoplasm of prostate.	Inverse variance weighted (multiplicative random effects)	233	0.99953	0.993341	1.00576	0.882114
Enhydrobacter_Dry	UKB _28010_336223_Prostate cancer	Inverse variance weighted (multiplicative random effects)	118	0.999998	0.994975	1.00505	0.999251
meta-analysis				0.999812	0.995909	1.00373	0.925021
Enhydrobacter_Moist	Finngen R10 _15199_131266_Malignant neoplasm of prostate.	Inverse variance weighted (multiplicative random effects)	11	0.988965	0.947889	1.03182	0.608156
Enhydrobacter_Moist	UKB _28010_336223_Prostate cancer	Inverse variance weighted (multiplicative random effects)	5	1.00648	0.978056	1.03573	0.658595
meta-analysis				1.00096	0.977477	1.02501	0.936835
Finegoldia_Dry	Finngen R10 _15199_131266_Malignant neoplasm of prostate.	Inverse variance weighted (multiplicative random effects)	153	0.999586	0.992993	1.00622	0.902457
Finegoldia_Dry	UKB _28010_336223_Prostate cancer	Inverse variance weighted (multiplicative random effects)	73	1.00352	0.996242	1.01086	0.343882
meta-analysis				1.00137	0.996473	1.00628	0.585088
Firmicutes_Dry	Finngen R10 _15199_131266_Malignant neoplasm of prostate.	Inverse variance weighted (multiplicative random effects)	217	1.00256	0.995995	1.00916	0.446057
Firmicutes_Dry	UKB _28010_336223_Prostate cancer	Inverse variance weighted (multiplicative random effects)	106	0.997375	0.991263	1.00353	0.402094
meta-analysis				0.999792	0.995315	1.00429	0.927609
Firmicutes_Sebaceous	Finngen R10 _15199_131266_Malignant neoplasm of prostate.	Inverse variance weighted (multiplicative random effects)	10	0.978056	0.928226	1.03056	0.405601
Firmicutes_Sebaceous	UKB _28010_336223_Prostate cancer	Inverse variance weighted (multiplicative random effects)	4	0.992958	0.960451	1.02656	0.677307
meta-analysis				0.988638	0.961264	1.01679	0.425081
Flavobacteriaceae_Dry	Finngen R10 _15199_131266_Malignant neoplasm of prostate.	Inverse variance weighted (multiplicative random effects)	160	0.999205	0.992821	1.00563	0.807859
Flavobacteriaceae_Dry	UKB _28010_336223_Prostate cancer	Inverse variance weighted (multiplicative random effects)	76	1.00017	0.994686	1.00568	0.951914
meta-analysis				0.99976	0.995597	1.00394	0.910399
Flavobacteriaceae_Moist	Finngen R10 _15199_131266_Malignant neoplasm of prostate.	Inverse variance weighted (multiplicative random effects)	10	1.0117	0.976567	1.0481	0.518853
Flavobacteriaceae_Moist	UKB _28010_336223_Prostate cancer	Inverse variance weighted (multiplicative random effects)	5	1.00941	0.978976	1.04078	0.548836
meta-analysis				1.01039	0.987278	1.03404	0.381295
Gammaproteobacteria_Dry	Finngen R10 _15199_131266_Malignant neoplasm of prostate.	Inverse variance weighted (multiplicative random effects)	246	1.00137	0.995239	1.00754	0.6624
Gammaproteobacteria_Dry	UKB _28010_336223_Prostate cancer	Inverse variance weighted (multiplicative random effects)	115	0.998623	0.993247	1.00403	0.616885
meta-analysis				0.999819	0.995774	1.00388	0.930286
Gammaproteobacteria_Moist	Finngen R10 _15199_131266_Malignant neoplasm of prostate.	Inverse variance weighted (multiplicative random effects)	12	0.984761	0.959701	1.01047	0.242939
Gammaproteobacteria_Moist	UKB _28010_336223_Prostate cancer	Inverse variance weighted (multiplicative random effects)	6	0.973926	0.947128	1.00148	0.0634672
meta-analysis				0.979757	0.961381	0.998484	0.0342538
Gammaproteobacteria_Sebaceous	Finngen R10 _15199_131266_Malignant neoplasm of prostate.	Inverse variance weighted (multiplicative random effects)	11	0.993655	0.96113	1.02728	0.707776
Gammaproteobacteria_Sebaceous	UKB _28010_336223_Prostate cancer	Inverse variance weighted (multiplicative random effects)	5	1.00701	0.992366	1.02186	0.350129
meta-analysis				1.00483	0.991449	1.01839	0.481288
Haemophilus_Dry	Finngen R10 _15199_131266_Malignant neoplasm of prostate.	Inverse variance weighted (multiplicative random effects)	54	1.00123	0.989146	1.01347	0.842305
Haemophilus_Dry	UKB _28010_336223_Prostate cancer	Inverse variance weighted (multiplicative random effects)	23	0.998545	0.987563	1.00965	0.796436
meta-analysis				0.999763	0.991621	1.00797	0.954707
Kocuria_Dry	Finngen R10 _15199_131266_Malignant neoplasm of prostate.	Inverse variance weighted (multiplicative random effects)	110	1.00026	0.991859	1.00873	0.951822
Kocuria_Dry	UKB _28010_336223_Prostate cancer	Inverse variance weighted (multiplicative random effects)	58	1.00389	0.996054	1.0118	0.331301
meta-analysis				1.00221	0.996469	1.00798	0.451623
Lactobacillales_Dry	Finngen R10 _15199_131266_Malignant neoplasm of prostate.	Inverse variance weighted (multiplicative random effects)	169	0.996199	0.988994	1.00346	0.303798
Lactobacillales_Dry	UKB _28010_336223_Prostate cancer	Inverse variance weighted (multiplicative random effects)	85	1.00228	0.995799	1.0088	0.491645
meta-analysis				0.999575	0.994752	1.00442	0.863175
Lactobacillales_Moist	Finngen R10 _15199_131266_Malignant neoplasm of prostate.	Inverse variance weighted (multiplicative random effects)	14	0.995018	0.966074	1.02483	0.740198
Lactobacillales_Moist	UKB _28010_336223_Prostate cancer	Inverse variance weighted (multiplicative random effects)	8	1.0259	0.99537	1.05736	0.0971376
meta-analysis				1.00998	0.988885	1.03153	0.356352
Micrococcaceae_Dry	Finngen R10 _15199_131266_Malignant neoplasm of prostate.	Inverse variance weighted (multiplicative random effects)	206	0.998657	0.992145	1.00521	0.687284
Micrococcaceae_Dry	UKB _28010_336223_Prostate cancer	Inverse variance weighted (multiplicative random effects)	109	0.994463	0.988774	1.00018	0.0578088
meta-analysis				0.996284	0.991996	1.00059	0.0906782
Micrococcaceae_Moist	Finngen R10 _15199_131266_Malignant neoplasm of prostate.	Inverse variance weighted (multiplicative random effects)	7	0.995631	0.957976	1.03477	0.823869
meta-analysis				0.995631	0.957976	1.03477	0.823869
Micrococcus_Dry	Finngen R10 _15199_131266_Malignant neoplasm of prostate.	Inverse variance weighted (multiplicative random effects)	242	0.998886	0.993314	1.00449	0.696112
Micrococcus_Dry	UKB _28010_336223_Prostate cancer	Inverse variance weighted (multiplicative random effects)	120	0.996146	0.991155	1.00116	0.131834
meta-analysis				0.997368	0.993648	1.0011	0.166926
Micrococcus_Moist	Finngen R10 _15199_131266_Malignant neoplasm of prostate.	Inverse variance weighted (multiplicative random effects)	8	1.02974	1.00053	1.05982	0.0459448
meta-analysis				1.02974	1.00053	1.05982	0.0459448
Moraxellaceae_Dry	Finngen R10 _15199_131266_Malignant neoplasm of prostate.	Inverse variance weighted (multiplicative random effects)	267	1.00063	0.994774	1.00652	0.833616
Moraxellaceae_Dry	UKB _28010_336223_Prostate cancer	Inverse variance weighted (multiplicative random effects)	141	1.00301	0.998025	1.00802	0.237134
meta-analysis				1.00201	0.998213	1.00582	0.299679
Moraxellaceae_Moist	Finngen R10 _15199_131266_Malignant neoplasm of prostate.	Inverse variance weighted (multiplicative random effects)	9	0.960181	0.908561	1.01473	0.149531
Moraxellaceae_Moist	UKB _28010_336223_Prostate cancer	Inverse variance weighted (multiplicative random effects)	6	1.00318	0.962232	1.04586	0.881408
meta-analysis				0.987372	0.955061	1.02078	0.454088
Neisseriaceae_Dry	Finngen R10 _15199_131266_Malignant neoplasm of prostate.	Inverse variance weighted (multiplicative random effects)	154	1.00664	0.999053	1.01428	0.0864499
Neisseriaceae_Dry	UKB _28010_336223_Prostate cancer	Inverse variance weighted (multiplicative random effects)	78	1.01082	1.00483	1.01684	0.000387619
meta-analysis				1.00922	1.00451	1.01395	0.000118414
Neisseriaceae_Moist	Finngen R10 _15199_131266_Malignant neoplasm of prostate.	Inverse variance weighted (multiplicative random effects)	9	0.993654	0.965494	1.02263	0.664239
Neisseriaceae_Moist	UKB _28010_336223_Prostate cancer	Inverse variance weighted (multiplicative random effects)	5	1.00895	0.991792	1.0264	0.308689
meta-analysis				1.00491	0.990219	1.01982	0.51448
Neisseriaceae_Sebaceous	Finngen R10 _15199_131266_Malignant neoplasm of prostate.	Inverse variance weighted (multiplicative random effects)	10	0.97982	0.948603	1.01206	0.217172
meta-analysis				0.97982	0.948603	1.01206	0.217172
Paracoccus_Dry	Finngen R10 _15199_131266_Malignant neoplasm of prostate.	Inverse variance weighted (multiplicative random effects)	162	0.999444	0.992795	1.00614	0.870254
Paracoccus_Dry	UKB _28010_336223_Prostate cancer	Inverse variance weighted (multiplicative random effects)	86	1.00263	0.997216	1.00806	0.342119
meta-analysis				1.00136	0.997164	1.00558	0.525276
Paracoccus_Moist	Finngen R10 _15199_131266_Malignant neoplasm of prostate.	Inverse variance weighted (multiplicative random effects)	8	1.00323	0.971585	1.03591	0.843502
Paracoccus_Moist	UKB _28010_336223_Prostate cancer	Inverse variance weighted (multiplicative random effects)	4	1.00366	0.989743	1.01777	0.608111
meta-analysis				1.00359	0.990826	1.01652	0.583042
Propionibacterium_Sebaceous	Finngen R10 _15199_131266_Malignant neoplasm of prostate.	Inverse variance weighted (multiplicative random effects)	11	1.03182	1.00874	1.05543	0.00664057
Propionibacterium_Sebaceous	UKB _28010_336223_Prostate cancer	Inverse variance weighted (multiplicative random effects)	7	0.982733	0.965647	1.00012	0.0516061
meta-analysis				1.00643	0.959494	1.05566	0.792486
Proteobacteria_Dry	Finngen R10 _15199_131266_Malignant neoplasm of prostate.	Inverse variance weighted (multiplicative random effects)	221	0.998448	0.991648	1.00529	0.65589
Proteobacteria_Dry	UKB _28010_336223_Prostate cancer	Inverse variance weighted (multiplicative random effects)	114	1.00216	0.996156	1.0082	0.481818
meta-analysis				1.00054	0.996035	1.00506	0.814911
Proteobacteria_Moist	Finngen R10 _15199_131266_Malignant neoplasm of prostate.	Inverse variance weighted (multiplicative random effects)	10	0.992326	0.957568	1.02835	0.671962
Proteobacteria_Moist	UKB _28010_336223_Prostate cancer	Inverse variance weighted (multiplicative random effects)	6	0.997307	0.972039	1.02323	0.836835
meta-analysis				0.995605	0.975082	1.01656	0.678492
Proteobacteria_Sebaceous	Finngen R10 _15199_131266_Malignant neoplasm of prostate.	Inverse variance weighted (multiplicative random effects)	10	0.986489	0.942397	1.03264	0.559844
Proteobacteria_Sebaceous	UKB _28010_336223_Prostate cancer	Inverse variance weighted (multiplicative random effects)	8	0.981913	0.96995	0.994024	0.0035177
meta-analysis				0.982219	0.970658	0.993918	0.00297897
Pseudomonadales_Moist	Finngen R10 _15199_131266_Malignant neoplasm of prostate.	Inverse variance weighted (multiplicative random effects)	14	0.986011	0.954401	1.01867	0.396776
Pseudomonadales_Moist	UKB _28010_336223_Prostate cancer	Inverse variance weighted (multiplicative random effects)	9	0.996499	0.980763	1.01249	0.665886
meta-analysis				0.99447	0.980348	1.0088	0.447299
Rhodobacteraceae_Dry	Finngen R10 _15199_131266_Malignant neoplasm of prostate.	Inverse variance weighted (multiplicative random effects)	162	1.00471	0.998121	1.01134	0.161612
Rhodobacteraceae_Dry	UKB _28010_336223_Prostate cancer	Inverse variance weighted (multiplicative random effects)	84	1.00047	0.994826	1.00615	0.86994
meta-analysis				1.00227	0.997981	1.00658	0.299789
Rhodobacteraceae_Moist	Finngen R10 _15199_131266_Malignant neoplasm of prostate.	Inverse variance weighted (multiplicative random effects)	12	0.973051	0.944932	1.00201	0.0678486
Rhodobacteraceae_Moist	UKB _28010_336223_Prostate cancer	Inverse variance weighted (multiplicative random effects)	5	0.992917	0.970521	1.01583	0.541427
meta-analysis				0.985379	0.967795	1.00328	0.108879
Rothia_Dry	Finngen R10 _15199_131266_Malignant neoplasm of prostate.	Inverse variance weighted (multiplicative random effects)	97	1.00236	0.993607	1.01119	0.59845
Rothia_Dry	UKB _28010_336223_Prostate cancer	Inverse variance weighted (multiplicative random effects)	50	0.999333	0.990516	1.00823	0.882703
meta-analysis				1.00086	0.994641	1.00712	0.786754
Rothia_Moist	Finngen R10 _15199_131266_Malignant neoplasm of prostate.	Inverse variance weighted (multiplicative random effects)	18	1.00286	0.985408	1.02063	0.749569
Rothia_Moist	UKB _28010_336223_Prostate cancer	Inverse variance weighted (multiplicative random effects)	5	1.00502	0.979121	1.03161	0.706936
meta-analysis				1.00354	0.989019	1.01826	0.635002
Staphylococcus_Dry	Finngen R10 _15199_131266_Malignant neoplasm of prostate.	Inverse variance weighted (multiplicative random effects)	199	1.00515	0.998395	1.01196	0.135369
Staphylococcus_Dry	UKB _28010_336223_Prostate cancer	Inverse variance weighted (multiplicative random effects)	103	0.99939	0.993326	1.00549	0.844139
meta-analysis				1.00197	0.997454	1.00651	0.392949
Staphylococcus_Moist	Finngen R10 _15199_131266_Malignant neoplasm of prostate.	Inverse variance weighted (multiplicative random effects)	13	1.00117	0.973901	1.0292	0.934015
Staphylococcus_Moist	UKB _28010_336223_Prostate cancer	Inverse variance weighted (multiplicative random effects)	5	1.0193	0.992557	1.04676	0.158781
meta-analysis				1.01054	0.991367	1.03007	0.28345
Staphylococcus_Sebaceous	Finngen R10 _15199_131266_Malignant neoplasm of prostate.	Inverse variance weighted (multiplicative random effects)	8	1.00093	0.952226	1.05212	0.970958
meta-analysis				1.00093	0.952226	1.05212	0.970958
Streptococcaceae_Dry	Finngen R10 _15199_131266_Malignant neoplasm of prostate.	Inverse variance weighted (multiplicative random effects)	152	1.00027	0.991894	1.00873	0.948949
Streptococcaceae_Dry	UKB _28010_336223_Prostate cancer	Inverse variance weighted (multiplicative random effects)	72	0.99421	0.987515	1.00095	0.0920746
meta-analysis				0.996583	0.991347	1.00185	0.202884
Streptococcaceae_Moist	Finngen R10 _15199_131266_Malignant neoplasm of prostate.	Inverse variance weighted (multiplicative random effects)	15	0.994382	0.957247	1.03296	0.771721
Streptococcaceae_Moist	UKB _28010_336223_Prostate cancer	Inverse variance weighted (multiplicative random effects)	8	1.00873	0.992398	1.02533	0.296634
meta-analysis				1.00649	0.991501	1.0217	0.398209
Streptococcus_Dry	Finngen R10 _15199_131266_Malignant neoplasm of prostate.	Inverse variance weighted (multiplicative random effects)	142	1.00041	0.992811	1.00807	0.916239
Streptococcus_Dry	UKB _28010_336223_Prostate cancer	Inverse variance weighted (multiplicative random effects)	71	0.995565	0.989372	1.0018	0.162625
meta-analysis				0.997505	0.9927	1.00233	0.310613
Streptococcus_Moist	Finngen R10 _15199_131266_Malignant neoplasm of prostate.	Inverse variance weighted (multiplicative random effects)	12	1.02442	0.993315	1.05649	0.12514
Streptococcus_Moist	UKB _28010_336223_Prostate cancer	Inverse variance weighted (multiplicative random effects)	8	1.01984	1.00296	1.037	0.0210784
meta-analysis				1.02087	1.006	1.03597	0.00580659
