# Supplementary material for: Causal relationship between 150 skin microbiomes and prostate cancer: insights from bidirectional mendelian randomization and meta-analysis
Source: Front Immunol. 2024 Sep 25;15:1463309. doi: 10.3389/fimmu.2024.1463309 (PMC11461290; doi:10.3389/fimmu.2024.1463309)
Supplement: Supplementary Table 5 — Results of the Meta-Analysis. [file Table5.xlsx]

## Sheet: Sheet 1
exposure	outcome	method	nsnp	or	or_lci95	or_uci95	pval
Neisseriaceae_Dry	Finngen R10 -_15199_131266_Malignant neoplasm of prostate.	Inverse variance weighted (multiplicative random effects)	154	1.00664	0.999053	1.01428	0.0864499
Neisseriaceae_Dry	UKB -_28010_336223_Prostate cancer	Inverse variance weighted (multiplicative random effects)	78	1.01082	1.00483	1.01684	0.000387619
meta-analysis				1.00922	1.00451	1.01395	0.0155123
