# Supplementary material for: Causal relationship between 150 skin microbiomes and prostate cancer: insights from bidirectional mendelian randomization and meta-analysis
Source: Front Immunol. 2024 Sep 25;15:1463309. doi: 10.3389/fimmu.2024.1463309 (PMC11461290; doi:10.3389/fimmu.2024.1463309)
Supplement: Supplementary Table 6 — Results of Cochran’s Q test. [file Table6.xlsx]

## Sheet: Sheet 1
Exposure	Outcome	Method	Q	Q_df	Q_pval
Acinetobacter_Dry	Finngen R10 _15199_131266_Malignant neoplasm of prostate.	MR Egger	236.165	180	0.00314003
Acinetobacter_Dry	Finngen R10 _15199_131266_Malignant neoplasm of prostate.	Inverse variance weighted	238.716	181	0.00259887
Acinetobacter_Dry	UKB _28010_336223_Prostate cancer	MR Egger	94.8353	77	0.0819661
Acinetobacter_Dry	UKB _28010_336223_Prostate cancer	Inverse variance weighted	95.0546	78	0.0918449
Acinetobacter_Moist	Finngen R10 _15199_131266_Malignant neoplasm of prostate.	MR Egger	4.13969	5	0.529484
Acinetobacter_Moist	Finngen R10 _15199_131266_Malignant neoplasm of prostate.	Inverse variance weighted	7.42921	6	0.28297
Actinomycetales_Dry	Finngen R10 _15199_131266_Malignant neoplasm of prostate.	MR Egger	250.103	221	0.0870426
Actinomycetales_Dry	Finngen R10 _15199_131266_Malignant neoplasm of prostate.	Inverse variance weighted	250.828	222	0.089422
Actinomycetales_Dry	UKB _28010_336223_Prostate cancer	MR Egger	153.638	130	0.0769006
Actinomycetales_Dry	UKB _28010_336223_Prostate cancer	Inverse variance weighted	153.758	131	0.08494
Actinomycetales_Moist	Finngen R10 _15199_131266_Malignant neoplasm of prostate.	MR Egger	17.9014	13	0.161301
Actinomycetales_Moist	Finngen R10 _15199_131266_Malignant neoplasm of prostate.	Inverse variance weighted	18.8617	14	0.170303
Actinomycetales_Moist	UKB _28010_336223_Prostate cancer	MR Egger	2.97982	5	0.703097
Actinomycetales_Moist	UKB _28010_336223_Prostate cancer	Inverse variance weighted	3.54078	6	0.738536
Actinomycetales_Sebaceous	Finngen R10 _15199_131266_Malignant neoplasm of prostate.	MR Egger	11.3582	8	0.182215
Actinomycetales_Sebaceous	Finngen R10 _15199_131266_Malignant neoplasm of prostate.	Inverse variance weighted	13.6693	9	0.134584
Actinomycetales_Sebaceous	UKB _28010_336223_Prostate cancer	MR Egger	3.69937	4	0.448217
Actinomycetales_Sebaceous	UKB _28010_336223_Prostate cancer	Inverse variance weighted	7.34223	5	0.196407
Alphaproteobacteria_Dry	Finngen R10 _15199_131266_Malignant neoplasm of prostate.	MR Egger	156.401	148	0.302247
Alphaproteobacteria_Dry	Finngen R10 _15199_131266_Malignant neoplasm of prostate.	Inverse variance weighted	159.877	149	0.256631
Alphaproteobacteria_Dry	UKB _28010_336223_Prostate cancer	MR Egger	65.2287	74	0.75686
Alphaproteobacteria_Dry	UKB _28010_336223_Prostate cancer	Inverse variance weighted	66.3046	75	0.753145
Alphaproteobacteria_Moist	Finngen R10 _15199_131266_Malignant neoplasm of prostate.	MR Egger	8.11562	5	0.149978
Alphaproteobacteria_Moist	Finngen R10 _15199_131266_Malignant neoplasm of prostate.	Inverse variance weighted	9.94494	6	0.12699
Anaerococcus_Dry	Finngen R10 _15199_131266_Malignant neoplasm of prostate.	MR Egger	143.616	138	0.354354
Anaerococcus_Dry	Finngen R10 _15199_131266_Malignant neoplasm of prostate.	Inverse variance weighted	146.702	139	0.310826
Anaerococcus_Dry	UKB _28010_336223_Prostate cancer	MR Egger	71.6853	70	0.421688
Anaerococcus_Dry	UKB _28010_336223_Prostate cancer	Inverse variance weighted	73.5657	71	0.394123
ASV001_Dry	Finngen R10 _15199_131266_Malignant neoplasm of prostate.	MR Egger	390.139	278	1.01399e-05
ASV001_Dry	Finngen R10 _15199_131266_Malignant neoplasm of prostate.	Inverse variance weighted	390.249	279	1.19202e-05
ASV001_Dry	UKB _28010_336223_Prostate cancer	MR Egger	157.685	136	0.0983929
ASV001_Dry	UKB _28010_336223_Prostate cancer	Inverse variance weighted	157.777	137	0.10811
ASV001_Moist	Finngen R10 _15199_131266_Malignant neoplasm of prostate.	MR Egger	10.5117	8	0.230933
ASV001_Moist	Finngen R10 _15199_131266_Malignant neoplasm of prostate.	Inverse variance weighted	13.5998	9	0.137289
ASV001_Sebaceous	Finngen R10 _15199_131266_Malignant neoplasm of prostate.	MR Egger	13.4888	10	0.197612
ASV001_Sebaceous	Finngen R10 _15199_131266_Malignant neoplasm of prostate.	Inverse variance weighted	15.5322	11	0.159407
ASV001_Sebaceous	UKB _28010_336223_Prostate cancer	MR Egger	2.12961	5	0.830936
ASV001_Sebaceous	UKB _28010_336223_Prostate cancer	Inverse variance weighted	4.49606	6	0.609865
ASV002_Dry	Finngen R10 _15199_131266_Malignant neoplasm of prostate.	MR Egger	235.036	185	0.00751018
ASV002_Dry	Finngen R10 _15199_131266_Malignant neoplasm of prostate.	Inverse variance weighted	235.341	186	0.00829856
ASV002_Dry	UKB _28010_336223_Prostate cancer	MR Egger	94.171	90	0.361019
ASV002_Dry	UKB _28010_336223_Prostate cancer	Inverse variance weighted	94.181	91	0.388819
ASV002_Moist	Finngen R10 _15199_131266_Malignant neoplasm of prostate.	MR Egger	17.001	8	0.0300986
ASV002_Moist	Finngen R10 _15199_131266_Malignant neoplasm of prostate.	Inverse variance weighted	17.0824	9	0.0474406
ASV002_Moist	UKB _28010_336223_Prostate cancer	MR Egger	2.4833	2	0.288907
ASV002_Moist	UKB _28010_336223_Prostate cancer	Inverse variance weighted	2.56358	3	0.46391
ASV002_Sebaceous	Finngen R10 _15199_131266_Malignant neoplasm of prostate.	MR Egger	18.9797	5	0.00193897
ASV002_Sebaceous	Finngen R10 _15199_131266_Malignant neoplasm of prostate.	Inverse variance weighted	19.1922	6	0.00385102
ASV003_Dry	Finngen R10 _15199_131266_Malignant neoplasm of prostate.	MR Egger	215.932	144	9.78901e-05
ASV003_Dry	Finngen R10 _15199_131266_Malignant neoplasm of prostate.	Inverse variance weighted	218.018	145	8.38027e-05
ASV003_Dry	UKB _28010_336223_Prostate cancer	MR Egger	83.1571	76	0.268641
ASV003_Dry	UKB _28010_336223_Prostate cancer	Inverse variance weighted	87.0683	77	0.202809
ASV003_Moist	Finngen R10 _15199_131266_Malignant neoplasm of prostate.	MR Egger	8.08308	7	0.325325
ASV003_Moist	Finngen R10 _15199_131266_Malignant neoplasm of prostate.	Inverse variance weighted	8.11203	8	0.422604
ASV003_Moist	UKB _28010_336223_Prostate cancer	MR Egger	1.05039	2	0.59144
ASV003_Moist	UKB _28010_336223_Prostate cancer	Inverse variance weighted	2.90206	3	0.406973
ASV004_Dry	Finngen R10 _15199_131266_Malignant neoplasm of prostate.	MR Egger	351.157	257	8.45379e-05
ASV004_Dry	Finngen R10 _15199_131266_Malignant neoplasm of prostate.	Inverse variance weighted	351.342	258	9.72475e-05
ASV004_Dry	UKB _28010_336223_Prostate cancer	MR Egger	123.674	130	0.639591
ASV004_Dry	UKB _28010_336223_Prostate cancer	Inverse variance weighted	125.605	131	0.616632
ASV004_Moist	Finngen R10 _15199_131266_Malignant neoplasm of prostate.	MR Egger	3.16433	2	0.205529
ASV004_Moist	Finngen R10 _15199_131266_Malignant neoplasm of prostate.	Inverse variance weighted	4.6195	3	0.201876
ASV004_Sebaceous	Finngen R10 _15199_131266_Malignant neoplasm of prostate.	MR Egger	13.9083	10	0.177217
ASV004_Sebaceous	Finngen R10 _15199_131266_Malignant neoplasm of prostate.	Inverse variance weighted	14.0169	11	0.232062
ASV004_Sebaceous	UKB _28010_336223_Prostate cancer	MR Egger	2.42177	3	0.489594
ASV004_Sebaceous	UKB _28010_336223_Prostate cancer	Inverse variance weighted	2.42247	4	0.658571
ASV005_Dry	Finngen R10 _15199_131266_Malignant neoplasm of prostate.	MR Egger	242.322	187	0.00399217
ASV005_Dry	Finngen R10 _15199_131266_Malignant neoplasm of prostate.	Inverse variance weighted	246.699	188	0.0026111
ASV005_Dry	UKB _28010_336223_Prostate cancer	MR Egger	120.576	95	0.0393362
ASV005_Dry	UKB _28010_336223_Prostate cancer	Inverse variance weighted	120.589	96	0.045561
ASV005_Moist	Finngen R10 _15199_131266_Malignant neoplasm of prostate.	MR Egger	9.34529	5	0.0960594
ASV005_Moist	Finngen R10 _15199_131266_Malignant neoplasm of prostate.	Inverse variance weighted	10.459	6	0.106605
ASV005_Sebaceous	Finngen R10 _15199_131266_Malignant neoplasm of prostate.	MR Egger	4.44912	6	0.616135
ASV005_Sebaceous	Finngen R10 _15199_131266_Malignant neoplasm of prostate.	Inverse variance weighted	5.09377	7	0.648521
ASV005_Sebaceous	UKB _28010_336223_Prostate cancer	MR Egger	4.87138	3	0.181461
ASV005_Sebaceous	UKB _28010_336223_Prostate cancer	Inverse variance weighted	7.96071	4	0.093028
ASV006_Dry	Finngen R10 _15199_131266_Malignant neoplasm of prostate.	MR Egger	116.919	117	0.484721
ASV006_Dry	Finngen R10 _15199_131266_Malignant neoplasm of prostate.	Inverse variance weighted	117.029	118	0.50795
ASV006_Dry	UKB _28010_336223_Prostate cancer	MR Egger	82.9907	62	0.0387985
ASV006_Dry	UKB _28010_336223_Prostate cancer	Inverse variance weighted	83.4854	63	0.0430943
ASV006_Moist	Finngen R10 _15199_131266_Malignant neoplasm of prostate.	MR Egger	9.05765	9	0.43197
ASV006_Moist	Finngen R10 _15199_131266_Malignant neoplasm of prostate.	Inverse variance weighted	9.57537	10	0.478503
ASV006_Moist	UKB _28010_336223_Prostate cancer	MR Egger	5.03028	3	0.169593
ASV006_Moist	UKB _28010_336223_Prostate cancer	Inverse variance weighted	6.47426	4	0.16642
ASV007_Dry	Finngen R10 _15199_131266_Malignant neoplasm of prostate.	MR Egger	104.806	76	0.0159459
ASV007_Dry	Finngen R10 _15199_131266_Malignant neoplasm of prostate.	Inverse variance weighted	105.204	77	0.0180859
ASV007_Dry	UKB _28010_336223_Prostate cancer	MR Egger	24.9335	40	0.970106
ASV007_Dry	UKB _28010_336223_Prostate cancer	Inverse variance weighted	25.125	41	0.975794
ASV007_Sebaceous	Finngen R10 _15199_131266_Malignant neoplasm of prostate.	MR Egger	15.0609	10	0.129856
ASV007_Sebaceous	Finngen R10 _15199_131266_Malignant neoplasm of prostate.	Inverse variance weighted	15.5352	11	0.159283
ASV007_Sebaceous	UKB _28010_336223_Prostate cancer	MR Egger	7.41375	6	0.284272
ASV007_Sebaceous	UKB _28010_336223_Prostate cancer	Inverse variance weighted	7.60957	7	0.368276
ASV008_Dry	Finngen R10 _15199_131266_Malignant neoplasm of prostate.	MR Egger	45.0173	32	0.0631968
ASV008_Dry	Finngen R10 _15199_131266_Malignant neoplasm of prostate.	Inverse variance weighted	47.863	33	0.0455541
ASV008_Dry	UKB _28010_336223_Prostate cancer	MR Egger	12.9784	14	0.528229
ASV008_Dry	UKB _28010_336223_Prostate cancer	Inverse variance weighted	13.004	15	0.601985
ASV008_Moist	Finngen R10 _15199_131266_Malignant neoplasm of prostate.	MR Egger	14.8388	16	0.536475
ASV008_Moist	Finngen R10 _15199_131266_Malignant neoplasm of prostate.	Inverse variance weighted	16.9874	17	0.455223
ASV008_Moist	UKB _28010_336223_Prostate cancer	MR Egger	6.56553	8	0.584149
ASV008_Moist	UKB _28010_336223_Prostate cancer	Inverse variance weighted	6.72864	9	0.665348
ASV008_Sebaceous	Finngen R10 _15199_131266_Malignant neoplasm of prostate.	MR Egger	2.16766	5	0.825493
ASV008_Sebaceous	Finngen R10 _15199_131266_Malignant neoplasm of prostate.	Inverse variance weighted	4.32974	6	0.632148
ASV008_Sebaceous	UKB _28010_336223_Prostate cancer	MR Egger	0.660472	3	0.88246
ASV008_Sebaceous	UKB _28010_336223_Prostate cancer	Inverse variance weighted	2.00683	4	0.734502
ASV009_Dry	Finngen R10 _15199_131266_Malignant neoplasm of prostate.	MR Egger	147.991	119	0.0369221
ASV009_Dry	Finngen R10 _15199_131266_Malignant neoplasm of prostate.	Inverse variance weighted	148.104	120	0.041689
ASV009_Dry	UKB _28010_336223_Prostate cancer	MR Egger	50.8058	59	0.767377
ASV009_Dry	UKB _28010_336223_Prostate cancer	Inverse variance weighted	51.2259	60	0.782904
ASV009_Moist	Finngen R10 _15199_131266_Malignant neoplasm of prostate.	MR Egger	9.5902	9	0.384667
ASV009_Moist	Finngen R10 _15199_131266_Malignant neoplasm of prostate.	Inverse variance weighted	10.2375	10	0.419906
ASV009_Moist	UKB _28010_336223_Prostate cancer	MR Egger	8.46674	3	0.0372889
ASV009_Moist	UKB _28010_336223_Prostate cancer	Inverse variance weighted	8.55226	4	0.073319
ASV010_Dry	Finngen R10 _15199_131266_Malignant neoplasm of prostate.	MR Egger	194.549	162	0.0412732
ASV010_Dry	Finngen R10 _15199_131266_Malignant neoplasm of prostate.	Inverse variance weighted	194.564	163	0.046193
ASV010_Dry	UKB _28010_336223_Prostate cancer	MR Egger	88.6144	85	0.372834
ASV010_Dry	UKB _28010_336223_Prostate cancer	Inverse variance weighted	89.3957	86	0.379694
ASV010_Moist	Finngen R10 _15199_131266_Malignant neoplasm of prostate.	MR Egger	29.4223	13	0.00569992
ASV010_Moist	Finngen R10 _15199_131266_Malignant neoplasm of prostate.	Inverse variance weighted	30.3301	14	0.00687147
ASV010_Moist	UKB _28010_336223_Prostate cancer	MR Egger	0.720714	3	0.868321
ASV010_Moist	UKB _28010_336223_Prostate cancer	Inverse variance weighted	0.841213	4	0.932839
ASV010_Sebaceous	Finngen R10 _15199_131266_Malignant neoplasm of prostate.	MR Egger	2.43557	3	0.487048
ASV010_Sebaceous	Finngen R10 _15199_131266_Malignant neoplasm of prostate.	Inverse variance weighted	3.96911	4	0.410203
ASV010_Sebaceous	UKB _28010_336223_Prostate cancer	MR Egger	0.276246	3	0.964432
ASV010_Sebaceous	UKB _28010_336223_Prostate cancer	Inverse variance weighted	0.367677	4	0.985037
ASV011_Dry	Finngen R10 _15199_131266_Malignant neoplasm of prostate.	MR Egger	67.607	62	0.291649
ASV011_Dry	Finngen R10 _15199_131266_Malignant neoplasm of prostate.	Inverse variance weighted	68.8714	63	0.28548
ASV011_Dry	UKB _28010_336223_Prostate cancer	MR Egger	34.1311	32	0.365538
ASV011_Dry	UKB _28010_336223_Prostate cancer	Inverse variance weighted	34.9273	33	0.376548
ASV011_Moist	Finngen R10 _15199_131266_Malignant neoplasm of prostate.	MR Egger	20.7033	8	0.00797868
ASV011_Moist	Finngen R10 _15199_131266_Malignant neoplasm of prostate.	Inverse variance weighted	21.2455	9	0.0116039
ASV011_Moist	UKB _28010_336223_Prostate cancer	MR Egger	1.29115	4	0.862875
ASV011_Moist	UKB _28010_336223_Prostate cancer	Inverse variance weighted	10.0711	5	0.0732457
ASV012_Moist	Finngen R10 _15199_131266_Malignant neoplasm of prostate.	MR Egger	20.6956	14	0.10969
ASV012_Moist	Finngen R10 _15199_131266_Malignant neoplasm of prostate.	Inverse variance weighted	20.8365	15	0.142134
ASV012_Moist	UKB _28010_336223_Prostate cancer	MR Egger	17.7987	8	0.022787
ASV012_Moist	UKB _28010_336223_Prostate cancer	Inverse variance weighted	18.815	9	0.0268127
ASV013_Dry	Finngen R10 _15199_131266_Malignant neoplasm of prostate.	MR Egger	148.752	113	0.0135963
ASV013_Dry	Finngen R10 _15199_131266_Malignant neoplasm of prostate.	Inverse variance weighted	150.777	114	0.0119976
ASV013_Dry	UKB _28010_336223_Prostate cancer	MR Egger	43.3482	51	0.768011
ASV013_Dry	UKB _28010_336223_Prostate cancer	Inverse variance weighted	44.1222	52	0.773089
ASV013_Moist	Finngen R10 _15199_131266_Malignant neoplasm of prostate.	MR Egger	16.6128	13	0.217613
ASV013_Moist	Finngen R10 _15199_131266_Malignant neoplasm of prostate.	Inverse variance weighted	17.5972	14	0.225747
ASV013_Moist	UKB _28010_336223_Prostate cancer	MR Egger	3.91157	5	0.562216
ASV013_Moist	UKB _28010_336223_Prostate cancer	Inverse variance weighted	5.55279	6	0.475099
ASV013_Sebaceous	Finngen R10 _15199_131266_Malignant neoplasm of prostate.	MR Egger	15.7315	14	0.330042
ASV013_Sebaceous	Finngen R10 _15199_131266_Malignant neoplasm of prostate.	Inverse variance weighted	15.7503	15	0.398835
ASV013_Sebaceous	UKB _28010_336223_Prostate cancer	MR Egger	6.70715	8	0.568533
ASV013_Sebaceous	UKB _28010_336223_Prostate cancer	Inverse variance weighted	7.04196	9	0.632751
ASV015_Dry	Finngen R10 _15199_131266_Malignant neoplasm of prostate.	MR Egger	276.711	186	1.77173e-05
ASV015_Dry	Finngen R10 _15199_131266_Malignant neoplasm of prostate.	Inverse variance weighted	280.626	187	1.10392e-05
ASV015_Dry	UKB _28010_336223_Prostate cancer	MR Egger	98.0701	91	0.287667
ASV015_Dry	UKB _28010_336223_Prostate cancer	Inverse variance weighted	98.1762	92	0.310508
ASV015_Moist	Finngen R10 _15199_131266_Malignant neoplasm of prostate.	MR Egger	6.38281	7	0.495828
ASV015_Moist	Finngen R10 _15199_131266_Malignant neoplasm of prostate.	Inverse variance weighted	6.73615	8	0.565349
ASV015_Moist	UKB _28010_336223_Prostate cancer	MR Egger	2.94638	3	0.399967
ASV015_Moist	UKB _28010_336223_Prostate cancer	Inverse variance weighted	3.72009	4	0.445211
ASV015_Sebaceous	Finngen R10 _15199_131266_Malignant neoplasm of prostate.	MR Egger	11.2676	8	0.186995
ASV015_Sebaceous	Finngen R10 _15199_131266_Malignant neoplasm of prostate.	Inverse variance weighted	14.1237	9	0.117991
ASV015_Sebaceous	UKB _28010_336223_Prostate cancer	MR Egger	1.53392	5	0.909123
ASV015_Sebaceous	UKB _28010_336223_Prostate cancer	Inverse variance weighted	1.53522	6	0.957121
ASV016_Dry	Finngen R10 _15199_131266_Malignant neoplasm of prostate.	MR Egger	221.876	200	0.138008
ASV016_Dry	Finngen R10 _15199_131266_Malignant neoplasm of prostate.	Inverse variance weighted	222.699	201	0.140392
ASV016_Dry	UKB _28010_336223_Prostate cancer	MR Egger	101.307	105	0.583831
ASV016_Dry	UKB _28010_336223_Prostate cancer	Inverse variance weighted	101.332	106	0.61004
ASV016_Moist	Finngen R10 _15199_131266_Malignant neoplasm of prostate.	MR Egger	22.6262	8	0.00387882
ASV016_Moist	Finngen R10 _15199_131266_Malignant neoplasm of prostate.	Inverse variance weighted	22.6346	9	0.00707112
ASV016_Moist	UKB _28010_336223_Prostate cancer	MR Egger	2.55452	3	0.465518
ASV016_Moist	UKB _28010_336223_Prostate cancer	Inverse variance weighted	2.59749	4	0.627267
ASV019_Dry	Finngen R10 _15199_131266_Malignant neoplasm of prostate.	MR Egger	266.043	186	0.000106188
ASV019_Dry	Finngen R10 _15199_131266_Malignant neoplasm of prostate.	Inverse variance weighted	266.053	187	0.00012837
ASV019_Dry	UKB _28010_336223_Prostate cancer	MR Egger	153.463	103	0.000936221
ASV019_Dry	UKB _28010_336223_Prostate cancer	Inverse variance weighted	155.989	104	0.000737523
ASV019_Moist	Finngen R10 _15199_131266_Malignant neoplasm of prostate.	MR Egger	22.4285	20	0.317718
ASV019_Moist	Finngen R10 _15199_131266_Malignant neoplasm of prostate.	Inverse variance weighted	23.7165	21	0.306999
ASV019_Moist	UKB _28010_336223_Prostate cancer	MR Egger	8.08782	6	0.23174
ASV019_Moist	UKB _28010_336223_Prostate cancer	Inverse variance weighted	8.61584	7	0.281426
ASV021_Dry	Finngen R10 _15199_131266_Malignant neoplasm of prostate.	MR Egger	182.939	167	0.188872
ASV021_Dry	Finngen R10 _15199_131266_Malignant neoplasm of prostate.	Inverse variance weighted	183.624	168	0.193968
ASV021_Dry	UKB _28010_336223_Prostate cancer	MR Egger	85.5997	87	0.522369
ASV021_Dry	UKB _28010_336223_Prostate cancer	Inverse variance weighted	85.6122	88	0.552209
ASV021_Moist	Finngen R10 _15199_131266_Malignant neoplasm of prostate.	MR Egger	10.5196	11	0.484341
ASV021_Moist	Finngen R10 _15199_131266_Malignant neoplasm of prostate.	Inverse variance weighted	10.5629	12	0.566702
ASV021_Moist	UKB _28010_336223_Prostate cancer	MR Egger	9.70232	6	0.137761
ASV021_Moist	UKB _28010_336223_Prostate cancer	Inverse variance weighted	10.266	7	0.173996
ASV022_Dry	Finngen R10 _15199_131266_Malignant neoplasm of prostate.	MR Egger	130.273	117	0.189403
ASV022_Dry	Finngen R10 _15199_131266_Malignant neoplasm of prostate.	Inverse variance weighted	130.275	118	0.207257
ASV022_Dry	UKB _28010_336223_Prostate cancer	MR Egger	64.9922	60	0.307076
ASV022_Dry	UKB _28010_336223_Prostate cancer	Inverse variance weighted	66.7454	61	0.286166
ASV022_Moist	Finngen R10 _15199_131266_Malignant neoplasm of prostate.	MR Egger	2.85871	3	0.413926
ASV022_Moist	Finngen R10 _15199_131266_Malignant neoplasm of prostate.	Inverse variance weighted	4.34929	4	0.360794
ASV023_Dry	Finngen R10 _15199_131266_Malignant neoplasm of prostate.	MR Egger	202.13	146	0.00145753
ASV023_Dry	Finngen R10 _15199_131266_Malignant neoplasm of prostate.	Inverse variance weighted	202.142	147	0.00174048
ASV023_Dry	UKB _28010_336223_Prostate cancer	MR Egger	91.2552	81	0.204428
ASV023_Dry	UKB _28010_336223_Prostate cancer	Inverse variance weighted	94.4466	82	0.164002
ASV026_Moist	Finngen R10 _15199_131266_Malignant neoplasm of prostate.	MR Egger	11.4255	10	0.325345
ASV026_Moist	Finngen R10 _15199_131266_Malignant neoplasm of prostate.	Inverse variance weighted	11.4606	11	0.405524
ASV026_Moist	UKB _28010_336223_Prostate cancer	MR Egger	6.92526	7	0.436703
ASV026_Moist	UKB _28010_336223_Prostate cancer	Inverse variance weighted	7.84703	8	0.448554
ASV031_Dry	Finngen R10 _15199_131266_Malignant neoplasm of prostate.	MR Egger	239.137	180	0.00209711
ASV031_Dry	Finngen R10 _15199_131266_Malignant neoplasm of prostate.	Inverse variance weighted	240.048	181	0.00216747
ASV031_Dry	UKB _28010_336223_Prostate cancer	MR Egger	109.109	86	0.0469759
ASV031_Dry	UKB _28010_336223_Prostate cancer	Inverse variance weighted	110.25	87	0.0468922
ASV033_Sebaceous	Finngen R10 _15199_131266_Malignant neoplasm of prostate.	MR Egger	10.105	12	0.606747
ASV033_Sebaceous	Finngen R10 _15199_131266_Malignant neoplasm of prostate.	Inverse variance weighted	10.1476	13	0.681821
ASV033_Sebaceous	UKB _28010_336223_Prostate cancer	MR Egger	5.36696	5	0.372755
ASV033_Sebaceous	UKB _28010_336223_Prostate cancer	Inverse variance weighted	5.36907	6	0.49742
ASV035_Dry	Finngen R10 _15199_131266_Malignant neoplasm of prostate.	MR Egger	154.779	121	0.0207284
ASV035_Dry	Finngen R10 _15199_131266_Malignant neoplasm of prostate.	Inverse variance weighted	157.052	122	0.0178233
ASV035_Dry	UKB _28010_336223_Prostate cancer	MR Egger	63.3984	58	0.291862
ASV035_Dry	UKB _28010_336223_Prostate cancer	Inverse variance weighted	65.4797	59	0.262113
ASV037_Dry	Finngen R10 _15199_131266_Malignant neoplasm of prostate.	MR Egger	64.2658	33	0.000898567
ASV037_Dry	Finngen R10 _15199_131266_Malignant neoplasm of prostate.	Inverse variance weighted	64.4169	34	0.00124685
ASV037_Dry	UKB _28010_336223_Prostate cancer	MR Egger	18.4418	17	0.361494
ASV037_Dry	UKB _28010_336223_Prostate cancer	Inverse variance weighted	18.4423	18	0.42689
ASV037_Moist	Finngen R10 _15199_131266_Malignant neoplasm of prostate.	MR Egger	10.1782	8	0.252744
ASV037_Moist	Finngen R10 _15199_131266_Malignant neoplasm of prostate.	Inverse variance weighted	10.2157	9	0.33331
ASV037_Moist	UKB _28010_336223_Prostate cancer	MR Egger	3.81928	5	0.575717
ASV037_Moist	UKB _28010_336223_Prostate cancer	Inverse variance weighted	4.19664	6	0.650085
ASV039_Dry	Finngen R10 _15199_131266_Malignant neoplasm of prostate.	MR Egger	184.23	158	0.0752154
ASV039_Dry	Finngen R10 _15199_131266_Malignant neoplasm of prostate.	Inverse variance weighted	184.305	159	0.0827277
ASV039_Dry	UKB _28010_336223_Prostate cancer	MR Egger	68.7707	66	0.383717
ASV039_Dry	UKB _28010_336223_Prostate cancer	Inverse variance weighted	68.787	67	0.416628
ASV039_Moist	Finngen R10 _15199_131266_Malignant neoplasm of prostate.	MR Egger	18.3896	16	0.30158
ASV039_Moist	Finngen R10 _15199_131266_Malignant neoplasm of prostate.	Inverse variance weighted	18.556	17	0.354606
ASV039_Moist	UKB _28010_336223_Prostate cancer	MR Egger	11.9984	8	0.151276
ASV039_Moist	UKB _28010_336223_Prostate cancer	Inverse variance weighted	12.349	9	0.194341
ASV042_Dry	Finngen R10 _15199_131266_Malignant neoplasm of prostate.	MR Egger	227.125	205	0.138231
ASV042_Dry	Finngen R10 _15199_131266_Malignant neoplasm of prostate.	Inverse variance weighted	231.205	206	0.109915
ASV042_Dry	UKB _28010_336223_Prostate cancer	MR Egger	109.706	101	0.260315
ASV042_Dry	UKB _28010_336223_Prostate cancer	Inverse variance weighted	110.461	102	0.266602
ASV042_Moist	Finngen R10 _15199_131266_Malignant neoplasm of prostate.	MR Egger	15.6725	16	0.476044
ASV042_Moist	Finngen R10 _15199_131266_Malignant neoplasm of prostate.	Inverse variance weighted	15.6764	17	0.546876
ASV042_Moist	UKB _28010_336223_Prostate cancer	MR Egger	5.21816	10	0.876136
ASV042_Moist	UKB _28010_336223_Prostate cancer	Inverse variance weighted	6.19041	11	0.860362
ASV045_Dry	Finngen R10 _15199_131266_Malignant neoplasm of prostate.	MR Egger	198.753	161	0.0230035
ASV045_Dry	Finngen R10 _15199_131266_Malignant neoplasm of prostate.	Inverse variance weighted	199.082	162	0.0251485
ASV045_Dry	UKB _28010_336223_Prostate cancer	MR Egger	83.376	78	0.31774
ASV045_Dry	UKB _28010_336223_Prostate cancer	Inverse variance weighted	83.7075	79	0.337196
ASV045_Moist	Finngen R10 _15199_131266_Malignant neoplasm of prostate.	MR Egger	12.2132	9	0.201555
ASV045_Moist	Finngen R10 _15199_131266_Malignant neoplasm of prostate.	Inverse variance weighted	12.3913	10	0.259724
ASV045_Moist	UKB _28010_336223_Prostate cancer	MR Egger	2.86823	2	0.238326
ASV045_Moist	UKB _28010_336223_Prostate cancer	Inverse variance weighted	6.05148	3	0.109132
ASV053_Dry	Finngen R10 _15199_131266_Malignant neoplasm of prostate.	MR Egger	95.0032	88	0.286223
ASV053_Dry	Finngen R10 _15199_131266_Malignant neoplasm of prostate.	Inverse variance weighted	95.5246	89	0.299003
ASV053_Dry	UKB _28010_336223_Prostate cancer	MR Egger	53.2808	40	0.0779196
ASV053_Dry	UKB _28010_336223_Prostate cancer	Inverse variance weighted	53.4477	41	0.0921036
ASV054_Dry	Finngen R10 _15199_131266_Malignant neoplasm of prostate.	MR Egger	129.294	80	0.000403651
ASV054_Dry	Finngen R10 _15199_131266_Malignant neoplasm of prostate.	Inverse variance weighted	133.792	81	0.000204094
ASV054_Dry	UKB _28010_336223_Prostate cancer	MR Egger	34.6965	44	0.841178
ASV054_Dry	UKB _28010_336223_Prostate cancer	Inverse variance weighted	34.812	45	0.863444
ASV054_Moist	Finngen R10 _15199_131266_Malignant neoplasm of prostate.	MR Egger	12.5633	13	0.482078
ASV054_Moist	Finngen R10 _15199_131266_Malignant neoplasm of prostate.	Inverse variance weighted	12.9196	14	0.532864
ASV054_Moist	UKB _28010_336223_Prostate cancer	MR Egger	6.17364	8	0.627788
ASV054_Moist	UKB _28010_336223_Prostate cancer	Inverse variance weighted	6.6264	9	0.675952
ASV057_Dry	Finngen R10 _15199_131266_Malignant neoplasm of prostate.	MR Egger	301.211	150	3.32604e-12
ASV057_Dry	Finngen R10 _15199_131266_Malignant neoplasm of prostate.	Inverse variance weighted	301.316	151	4.62529e-12
ASV057_Dry	UKB _28010_336223_Prostate cancer	MR Egger	78.576	69	0.201465
ASV057_Dry	UKB _28010_336223_Prostate cancer	Inverse variance weighted	78.5761	70	0.225726
ASV061_Dry	Finngen R10 _15199_131266_Malignant neoplasm of prostate.	MR Egger	161.404	108	0.000668493
ASV061_Dry	Finngen R10 _15199_131266_Malignant neoplasm of prostate.	Inverse variance weighted	161.416	109	0.000830582
ASV061_Dry	UKB _28010_336223_Prostate cancer	MR Egger	66.9928	56	0.149241
ASV061_Dry	UKB _28010_336223_Prostate cancer	Inverse variance weighted	68.6892	57	0.138012
ASV063_Dry	Finngen R10 _15199_131266_Malignant neoplasm of prostate.	MR Egger	161.724	117	0.00391385
ASV063_Dry	Finngen R10 _15199_131266_Malignant neoplasm of prostate.	Inverse variance weighted	161.987	118	0.0045084
ASV063_Dry	UKB _28010_336223_Prostate cancer	MR Egger	65.2117	67	0.53908
ASV063_Dry	UKB _28010_336223_Prostate cancer	Inverse variance weighted	66.4515	68	0.530483
ASV065_Dry	Finngen R10 _15199_131266_Malignant neoplasm of prostate.	MR Egger	137.722	142	0.585797
ASV065_Dry	Finngen R10 _15199_131266_Malignant neoplasm of prostate.	Inverse variance weighted	137.752	143	0.608195
ASV065_Dry	UKB _28010_336223_Prostate cancer	MR Egger	88.0972	69	0.0603757
ASV065_Dry	UKB _28010_336223_Prostate cancer	Inverse variance weighted	88.1031	70	0.0707455
ASV070_Dry	Finngen R10 _15199_131266_Malignant neoplasm of prostate.	MR Egger	155.508	117	0.00998313
ASV070_Dry	Finngen R10 _15199_131266_Malignant neoplasm of prostate.	Inverse variance weighted	157.491	118	0.0088518
ASV070_Dry	UKB _28010_336223_Prostate cancer	MR Egger	59.1554	66	0.711954
ASV070_Dry	UKB _28010_336223_Prostate cancer	Inverse variance weighted	60.6881	67	0.693326
ASV070_Moist	Finngen R10 _15199_131266_Malignant neoplasm of prostate.	MR Egger	43.9961	12	1.52951e-05
ASV070_Moist	Finngen R10 _15199_131266_Malignant neoplasm of prostate.	Inverse variance weighted	44.1723	13	2.87353e-05
ASV072_Dry	Finngen R10 _15199_131266_Malignant neoplasm of prostate.	MR Egger	80.2033	97	0.891572
ASV072_Dry	Finngen R10 _15199_131266_Malignant neoplasm of prostate.	Inverse variance weighted	80.2588	98	0.903977
ASV072_Dry	UKB _28010_336223_Prostate cancer	MR Egger	49.2072	45	0.308474
ASV072_Dry	UKB _28010_336223_Prostate cancer	Inverse variance weighted	50.8869	46	0.287238
ASV076_Dry	Finngen R10 _15199_131266_Malignant neoplasm of prostate.	MR Egger	174.114	170	0.398432
ASV076_Dry	Finngen R10 _15199_131266_Malignant neoplasm of prostate.	Inverse variance weighted	174.118	171	0.419331
ASV076_Dry	UKB _28010_336223_Prostate cancer	MR Egger	74.0363	84	0.773197
ASV076_Dry	UKB _28010_336223_Prostate cancer	Inverse variance weighted	74.4661	85	0.785885
ASV086_Dry	Finngen R10 _15199_131266_Malignant neoplasm of prostate.	MR Egger	200.206	163	0.0251026
ASV086_Dry	Finngen R10 _15199_131266_Malignant neoplasm of prostate.	Inverse variance weighted	200.61	164	0.0271648
ASV086_Dry	UKB _28010_336223_Prostate cancer	MR Egger	79.0159	81	0.541678
ASV086_Dry	UKB _28010_336223_Prostate cancer	Inverse variance weighted	79.4782	82	0.558335
ASV092_Dry	Finngen R10 _15199_131266_Malignant neoplasm of prostate.	MR Egger	210.485	172	0.024245
ASV092_Dry	Finngen R10 _15199_131266_Malignant neoplasm of prostate.	Inverse variance weighted	212.993	173	0.0207337
ASV092_Dry	UKB _28010_336223_Prostate cancer	MR Egger	102.195	88	0.142998
ASV092_Dry	UKB _28010_336223_Prostate cancer	Inverse variance weighted	103.232	89	0.143665
ASV093_Sebaceous	Finngen R10 _15199_131266_Malignant neoplasm of prostate.	MR Egger	32.2977	16	0.00914397
ASV093_Sebaceous	Finngen R10 _15199_131266_Malignant neoplasm of prostate.	Inverse variance weighted	32.3713	17	0.013526
ASV093_Sebaceous	UKB _28010_336223_Prostate cancer	MR Egger	11.047	9	0.272503
ASV093_Sebaceous	UKB _28010_336223_Prostate cancer	Inverse variance weighted	11.2296	10	0.33991
ASV100_Dry	Finngen R10 _15199_131266_Malignant neoplasm of prostate.	MR Egger	132.454	121	0.224591
ASV100_Dry	Finngen R10 _15199_131266_Malignant neoplasm of prostate.	Inverse variance weighted	132.921	122	0.235249
ASV100_Dry	UKB _28010_336223_Prostate cancer	MR Egger	71.8824	65	0.260578
ASV100_Dry	UKB _28010_336223_Prostate cancer	Inverse variance weighted	71.8893	66	0.28919
ASV114_Dry	Finngen R10 _15199_131266_Malignant neoplasm of prostate.	MR Egger	147.591	120	0.0443243
ASV114_Dry	Finngen R10 _15199_131266_Malignant neoplasm of prostate.	Inverse variance weighted	149.021	121	0.0426664
ASV114_Dry	UKB _28010_336223_Prostate cancer	MR Egger	71.7518	64	0.236469
ASV114_Dry	UKB _28010_336223_Prostate cancer	Inverse variance weighted	72.0033	65	0.257372
ASV122_Sebaceous	Finngen R10 _15199_131266_Malignant neoplasm of prostate.	MR Egger	9.56219	8	0.297108
ASV122_Sebaceous	Finngen R10 _15199_131266_Malignant neoplasm of prostate.	Inverse variance weighted	10.2359	9	0.331727
Bacillales_Dry	Finngen R10 _15199_131266_Malignant neoplasm of prostate.	MR Egger	262.037	184	0.000137934
Bacillales_Dry	Finngen R10 _15199_131266_Malignant neoplasm of prostate.	Inverse variance weighted	262.595	185	0.000152555
Bacillales_Dry	UKB _28010_336223_Prostate cancer	MR Egger	92.2263	86	0.303514
Bacillales_Dry	UKB _28010_336223_Prostate cancer	Inverse variance weighted	93.9853	87	0.285613
Bacilli_Dry	Finngen R10 _15199_131266_Malignant neoplasm of prostate.	MR Egger	238.926	218	0.157811
Bacilli_Dry	Finngen R10 _15199_131266_Malignant neoplasm of prostate.	Inverse variance weighted	246.837	219	0.0952452
Bacilli_Dry	UKB _28010_336223_Prostate cancer	MR Egger	104.361	98	0.311264
Bacilli_Dry	UKB _28010_336223_Prostate cancer	Inverse variance weighted	105.371	99	0.311863
Bacilli_Moist	Finngen R10 _15199_131266_Malignant neoplasm of prostate.	MR Egger	9.60654	8	0.293734
Bacilli_Moist	Finngen R10 _15199_131266_Malignant neoplasm of prostate.	Inverse variance weighted	11.1039	9	0.268655
Bacilli_Moist	UKB _28010_336223_Prostate cancer	MR Egger	5.42907	3	0.142943
Bacilli_Moist	UKB _28010_336223_Prostate cancer	Inverse variance weighted	7.13622	4	0.128862
Bacilli_Sebaceous	Finngen R10 _15199_131266_Malignant neoplasm of prostate.	MR Egger	11.0613	6	0.0864988
Bacilli_Sebaceous	Finngen R10 _15199_131266_Malignant neoplasm of prostate.	Inverse variance weighted	11.3844	7	0.12271
Bacilli_Sebaceous	UKB _28010_336223_Prostate cancer	MR Egger	1.25052	3	0.740915
Bacilli_Sebaceous	UKB _28010_336223_Prostate cancer	Inverse variance weighted	1.68994	4	0.792545
Bacteroidales_Dry	Finngen R10 _15199_131266_Malignant neoplasm of prostate.	MR Egger	56.9575	35	0.010923
Bacteroidales_Dry	Finngen R10 _15199_131266_Malignant neoplasm of prostate.	Inverse variance weighted	63.2064	36	0.00336946
Bacteroidales_Dry	UKB _28010_336223_Prostate cancer	MR Egger	21.7731	16	0.150669
Bacteroidales_Dry	UKB _28010_336223_Prostate cancer	Inverse variance weighted	22.0081	17	0.184406
Bacteroides_Dry	Finngen R10 _15199_131266_Malignant neoplasm of prostate.	MR Egger	73.3219	68	0.307903
Bacteroides_Dry	Finngen R10 _15199_131266_Malignant neoplasm of prostate.	Inverse variance weighted	73.6129	69	0.329702
Bacteroides_Dry	UKB _28010_336223_Prostate cancer	MR Egger	40.2889	37	0.326864
Bacteroides_Dry	UKB _28010_336223_Prostate cancer	Inverse variance weighted	40.3788	38	0.365593
Bacteroides_Moist	Finngen R10 _15199_131266_Malignant neoplasm of prostate.	MR Egger	5.40304	4	0.248385
Bacteroides_Moist	Finngen R10 _15199_131266_Malignant neoplasm of prostate.	Inverse variance weighted	5.70113	5	0.336395
Bacteroides_Moist	UKB _28010_336223_Prostate cancer	MR Egger	1.02707	2	0.598378
Bacteroides_Moist	UKB _28010_336223_Prostate cancer	Inverse variance weighted	1.06446	3	0.785661
Bacteroidetes_Dry	Finngen R10 _15199_131266_Malignant neoplasm of prostate.	MR Egger	143.207	111	0.021392
Bacteroidetes_Dry	Finngen R10 _15199_131266_Malignant neoplasm of prostate.	Inverse variance weighted	144.395	112	0.0212409
Bacteroidetes_Dry	UKB _28010_336223_Prostate cancer	MR Egger	54.4664	52	0.38083
Bacteroidetes_Dry	UKB _28010_336223_Prostate cancer	Inverse variance weighted	57.6139	53	0.308499
Bacteroidetes_Moist	Finngen R10 _15199_131266_Malignant neoplasm of prostate.	MR Egger	10.922	12	0.535618
Bacteroidetes_Moist	Finngen R10 _15199_131266_Malignant neoplasm of prostate.	Inverse variance weighted	11.0977	13	0.602634
Bacteroidetes_Moist	UKB _28010_336223_Prostate cancer	MR Egger	9.35053	8	0.313593
Bacteroidetes_Moist	UKB _28010_336223_Prostate cancer	Inverse variance weighted	9.4669	9	0.395338
Betaproteobacteria_Dry	Finngen R10 _15199_131266_Malignant neoplasm of prostate.	MR Egger	237.525	186	0.00634938
Betaproteobacteria_Dry	Finngen R10 _15199_131266_Malignant neoplasm of prostate.	Inverse variance weighted	237.748	187	0.00709931
Betaproteobacteria_Dry	UKB _28010_336223_Prostate cancer	MR Egger	122.799	103	0.0892166
Betaproteobacteria_Dry	UKB _28010_336223_Prostate cancer	Inverse variance weighted	128.131	104	0.054325
Betaproteobacteria_Moist	Finngen R10 _15199_131266_Malignant neoplasm of prostate.	MR Egger	14.6249	8	0.0668637
Betaproteobacteria_Moist	Finngen R10 _15199_131266_Malignant neoplasm of prostate.	Inverse variance weighted	19.8331	9	0.0189706
Betaproteobacteria_Moist	UKB _28010_336223_Prostate cancer	MR Egger	1.64569	7	0.976833
Betaproteobacteria_Moist	UKB _28010_336223_Prostate cancer	Inverse variance weighted	1.65204	8	0.989886
Betaproteobacteria_Sebaceous	Finngen R10 _15199_131266_Malignant neoplasm of prostate.	MR Egger	8.11451	7	0.322605
Betaproteobacteria_Sebaceous	Finngen R10 _15199_131266_Malignant neoplasm of prostate.	Inverse variance weighted	9.24938	8	0.321697
Betaproteobacteria_Sebaceous	UKB _28010_336223_Prostate cancer	MR Egger	5.01788	2	0.0813544
Betaproteobacteria_Sebaceous	UKB _28010_336223_Prostate cancer	Inverse variance weighted	5.70568	3	0.126842
Burkholderiales_Dry	Finngen R10 _15199_131266_Malignant neoplasm of prostate.	MR Egger	123.269	122	0.450799
Burkholderiales_Dry	Finngen R10 _15199_131266_Malignant neoplasm of prostate.	Inverse variance weighted	124.664	123	0.441124
Burkholderiales_Dry	UKB _28010_336223_Prostate cancer	MR Egger	67.9253	61	0.253163
Burkholderiales_Dry	UKB _28010_336223_Prostate cancer	Inverse variance weighted	69.822	62	0.231411
Burkholderiales_Moist	Finngen R10 _15199_131266_Malignant neoplasm of prostate.	MR Egger	8.35357	6	0.213327
Burkholderiales_Moist	Finngen R10 _15199_131266_Malignant neoplasm of prostate.	Inverse variance weighted	11.1794	7	0.130985
Burkholderiales_Moist	UKB _28010_336223_Prostate cancer	MR Egger	4.88525	4	0.299276
Burkholderiales_Moist	UKB _28010_336223_Prostate cancer	Inverse variance weighted	5.35862	5	0.373698
Chryseobacterium_Dry	Finngen R10 _15199_131266_Malignant neoplasm of prostate.	MR Egger	169.466	141	0.0513467
Chryseobacterium_Dry	Finngen R10 _15199_131266_Malignant neoplasm of prostate.	Inverse variance weighted	170.641	142	0.0509158
Chryseobacterium_Dry	UKB _28010_336223_Prostate cancer	MR Egger	71.045	77	0.669568
Chryseobacterium_Dry	UKB _28010_336223_Prostate cancer	Inverse variance weighted	71.0651	78	0.698046
Chryseobacterium_Moist	Finngen R10 _15199_131266_Malignant neoplasm of prostate.	MR Egger	16.6679	12	0.162522
Chryseobacterium_Moist	Finngen R10 _15199_131266_Malignant neoplasm of prostate.	Inverse variance weighted	17.066	13	0.196306
Chryseobacterium_Moist	UKB _28010_336223_Prostate cancer	MR Egger	7.30216	5	0.199121
Chryseobacterium_Moist	UKB _28010_336223_Prostate cancer	Inverse variance weighted	8.14795	6	0.227463
Clostridiales_Dry	Finngen R10 _15199_131266_Malignant neoplasm of prostate.	MR Egger	162.564	162	0.47276
Clostridiales_Dry	Finngen R10 _15199_131266_Malignant neoplasm of prostate.	Inverse variance weighted	162.565	163	0.494875
Clostridiales_Dry	UKB _28010_336223_Prostate cancer	MR Egger	89.1357	76	0.143899
Clostridiales_Dry	UKB _28010_336223_Prostate cancer	Inverse variance weighted	89.1372	77	0.162557
Clostridiales_Incertae_Sedis_XI_Dry	Finngen R10 _15199_131266_Malignant neoplasm of prostate.	MR Egger	195.202	157	0.0207155
Clostridiales_Incertae_Sedis_XI_Dry	Finngen R10 _15199_131266_Malignant neoplasm of prostate.	Inverse variance weighted	195.317	158	0.0232734
Clostridiales_Incertae_Sedis_XI_Dry	UKB _28010_336223_Prostate cancer	MR Egger	97.4666	85	0.167625
Clostridiales_Incertae_Sedis_XI_Dry	UKB _28010_336223_Prostate cancer	Inverse variance weighted	97.7721	86	0.181424
Clostridiales_Incertae_Sedis_XI_Moist	Finngen R10 _15199_131266_Malignant neoplasm of prostate.	MR Egger	17.7798	15	0.274417
Clostridiales_Incertae_Sedis_XI_Moist	Finngen R10 _15199_131266_Malignant neoplasm of prostate.	Inverse variance weighted	17.8596	16	0.332185
Clostridiales_Incertae_Sedis_XI_Moist	UKB _28010_336223_Prostate cancer	MR Egger	3.44086	5	0.632354
Clostridiales_Incertae_Sedis_XI_Moist	UKB _28010_336223_Prostate cancer	Inverse variance weighted	3.49156	6	0.745093
Clostridiales_Moist	Finngen R10 _15199_131266_Malignant neoplasm of prostate.	MR Egger	10.1894	9	0.335375
Clostridiales_Moist	Finngen R10 _15199_131266_Malignant neoplasm of prostate.	Inverse variance weighted	10.4351	10	0.403189
Clostridiales_Moist	UKB _28010_336223_Prostate cancer	MR Egger	2.84358	3	0.416376
Clostridiales_Moist	UKB _28010_336223_Prostate cancer	Inverse variance weighted	2.85514	4	0.582352
Corynebacterium_Dry	Finngen R10 _15199_131266_Malignant neoplasm of prostate.	MR Egger	241.047	206	0.0474758
Corynebacterium_Dry	Finngen R10 _15199_131266_Malignant neoplasm of prostate.	Inverse variance weighted	244.329	207	0.0386177
Corynebacterium_Dry	UKB _28010_336223_Prostate cancer	MR Egger	106.354	94	0.180764
Corynebacterium_Dry	UKB _28010_336223_Prostate cancer	Inverse variance weighted	110.674	95	0.129718
Corynebacterium_Moist	Finngen R10 _15199_131266_Malignant neoplasm of prostate.	MR Egger	7.32045	8	0.502486
Corynebacterium_Moist	Finngen R10 _15199_131266_Malignant neoplasm of prostate.	Inverse variance weighted	7.46217	9	0.589117
Corynebacterium_Moist	UKB _28010_336223_Prostate cancer	MR Egger	0.250744	2	0.882169
Corynebacterium_Moist	UKB _28010_336223_Prostate cancer	Inverse variance weighted	0.369268	3	0.946515
Corynebacterium_Sebaceous	Finngen R10 _15199_131266_Malignant neoplasm of prostate.	MR Egger	4.68377	6	0.584963
Corynebacterium_Sebaceous	Finngen R10 _15199_131266_Malignant neoplasm of prostate.	Inverse variance weighted	4.69323	7	0.697341
Enhydrobacter_Dry	Finngen R10 _15199_131266_Malignant neoplasm of prostate.	MR Egger	283.578	231	0.0103793
Enhydrobacter_Dry	Finngen R10 _15199_131266_Malignant neoplasm of prostate.	Inverse variance weighted	283.927	232	0.0112578
Enhydrobacter_Dry	UKB _28010_336223_Prostate cancer	MR Egger	104.208	116	0.77574
Enhydrobacter_Dry	UKB _28010_336223_Prostate cancer	Inverse variance weighted	105.057	117	0.777864
Enhydrobacter_Moist	Finngen R10 _15199_131266_Malignant neoplasm of prostate.	MR Egger	17.1369	9	0.0466142
Enhydrobacter_Moist	Finngen R10 _15199_131266_Malignant neoplasm of prostate.	Inverse variance weighted	24.7294	10	0.00588281
Enhydrobacter_Moist	UKB _28010_336223_Prostate cancer	MR Egger	3.88463	3	0.274195
Enhydrobacter_Moist	UKB _28010_336223_Prostate cancer	Inverse variance weighted	4.82881	4	0.305318
Finegoldia_Dry	Finngen R10 _15199_131266_Malignant neoplasm of prostate.	MR Egger	153.961	151	0.417773
Finegoldia_Dry	Finngen R10 _15199_131266_Malignant neoplasm of prostate.	Inverse variance weighted	154.009	152	0.439234
Finegoldia_Dry	UKB _28010_336223_Prostate cancer	MR Egger	91.5599	71	0.0508115
Finegoldia_Dry	UKB _28010_336223_Prostate cancer	Inverse variance weighted	91.5651	72	0.0597459
Firmicutes_Dry	Finngen R10 _15199_131266_Malignant neoplasm of prostate.	MR Egger	256.557	215	0.0274641
Firmicutes_Dry	Finngen R10 _15199_131266_Malignant neoplasm of prostate.	Inverse variance weighted	267.358	216	0.00990392
Firmicutes_Dry	UKB _28010_336223_Prostate cancer	MR Egger	116.989	104	0.181037
Firmicutes_Dry	UKB _28010_336223_Prostate cancer	Inverse variance weighted	117.556	105	0.189501
Firmicutes_Sebaceous	Finngen R10 _15199_131266_Malignant neoplasm of prostate.	MR Egger	27.4349	8	0.00059454
Firmicutes_Sebaceous	Finngen R10 _15199_131266_Malignant neoplasm of prostate.	Inverse variance weighted	27.4533	9	0.00117651
Firmicutes_Sebaceous	UKB _28010_336223_Prostate cancer	MR Egger	1.87727	2	0.391161
Firmicutes_Sebaceous	UKB _28010_336223_Prostate cancer	Inverse variance weighted	2.95374	3	0.398812
Flavobacteriaceae_Dry	Finngen R10 _15199_131266_Malignant neoplasm of prostate.	MR Egger	164.483	158	0.345608
Flavobacteriaceae_Dry	Finngen R10 _15199_131266_Malignant neoplasm of prostate.	Inverse variance weighted	165.183	159	0.352113
Flavobacteriaceae_Dry	UKB _28010_336223_Prostate cancer	MR Egger	61.2399	74	0.855518
Flavobacteriaceae_Dry	UKB _28010_336223_Prostate cancer	Inverse variance weighted	62.1927	75	0.854672
Flavobacteriaceae_Moist	Finngen R10 _15199_131266_Malignant neoplasm of prostate.	MR Egger	16.7168	8	0.0331965
Flavobacteriaceae_Moist	Finngen R10 _15199_131266_Malignant neoplasm of prostate.	Inverse variance weighted	16.93	9	0.0498239
Flavobacteriaceae_Moist	UKB _28010_336223_Prostate cancer	MR Egger	2.37606	3	0.498106
Flavobacteriaceae_Moist	UKB _28010_336223_Prostate cancer	Inverse variance weighted	5.60166	4	0.230937
Gammaproteobacteria_Dry	Finngen R10 _15199_131266_Malignant neoplasm of prostate.	MR Egger	294.12	244	0.0154065
Gammaproteobacteria_Dry	Finngen R10 _15199_131266_Malignant neoplasm of prostate.	Inverse variance weighted	296.183	245	0.0139752
Gammaproteobacteria_Dry	UKB _28010_336223_Prostate cancer	MR Egger	106.496	113	0.654184
Gammaproteobacteria_Dry	UKB _28010_336223_Prostate cancer	Inverse variance weighted	106.549	114	0.677316
Gammaproteobacteria_Moist	Finngen R10 _15199_131266_Malignant neoplasm of prostate.	MR Egger	9.88005	10	0.45108
Gammaproteobacteria_Moist	Finngen R10 _15199_131266_Malignant neoplasm of prostate.	Inverse variance weighted	10.1047	11	0.520998
Gammaproteobacteria_Moist	UKB _28010_336223_Prostate cancer	MR Egger	1.46353	4	0.833082
Gammaproteobacteria_Moist	UKB _28010_336223_Prostate cancer	Inverse variance weighted	6.0062	5	0.305616
Gammaproteobacteria_Sebaceous	Finngen R10 _15199_131266_Malignant neoplasm of prostate.	MR Egger	14.666	9	0.100527
Gammaproteobacteria_Sebaceous	Finngen R10 _15199_131266_Malignant neoplasm of prostate.	Inverse variance weighted	15.3954	10	0.118297
Gammaproteobacteria_Sebaceous	UKB _28010_336223_Prostate cancer	MR Egger	1.10818	3	0.775099
Gammaproteobacteria_Sebaceous	UKB _28010_336223_Prostate cancer	Inverse variance weighted	1.37408	4	0.848687
Haemophilus_Dry	Finngen R10 _15199_131266_Malignant neoplasm of prostate.	MR Egger	90.3581	52	0.000776137
Haemophilus_Dry	Finngen R10 _15199_131266_Malignant neoplasm of prostate.	Inverse variance weighted	90.5054	53	0.00101578
Haemophilus_Dry	UKB _28010_336223_Prostate cancer	MR Egger	28.0955	21	0.137462
Haemophilus_Dry	UKB _28010_336223_Prostate cancer	Inverse variance weighted	28.2335	22	0.168072
Kocuria_Dry	Finngen R10 _15199_131266_Malignant neoplasm of prostate.	MR Egger	130.181	108	0.0719537
Kocuria_Dry	Finngen R10 _15199_131266_Malignant neoplasm of prostate.	Inverse variance weighted	130.344	109	0.0799807
Kocuria_Dry	UKB _28010_336223_Prostate cancer	MR Egger	65.6467	56	0.177202
Kocuria_Dry	UKB _28010_336223_Prostate cancer	Inverse variance weighted	69.9776	57	0.116003
Lactobacillales_Dry	Finngen R10 _15199_131266_Malignant neoplasm of prostate.	MR Egger	208.102	167	0.0168782
Lactobacillales_Dry	Finngen R10 _15199_131266_Malignant neoplasm of prostate.	Inverse variance weighted	208.528	168	0.0182938
Lactobacillales_Dry	UKB _28010_336223_Prostate cancer	MR Egger	89.6604	83	0.28939
Lactobacillales_Dry	UKB _28010_336223_Prostate cancer	Inverse variance weighted	92.757	84	0.24056
Lactobacillales_Moist	Finngen R10 _15199_131266_Malignant neoplasm of prostate.	MR Egger	18.381	12	0.104603
Lactobacillales_Moist	Finngen R10 _15199_131266_Malignant neoplasm of prostate.	Inverse variance weighted	21.4988	13	0.0636302
Lactobacillales_Moist	UKB _28010_336223_Prostate cancer	MR Egger	13.9107	6	0.03065
Lactobacillales_Moist	UKB _28010_336223_Prostate cancer	Inverse variance weighted	14.6048	7	0.0414122
Micrococcaceae_Dry	Finngen R10 _15199_131266_Malignant neoplasm of prostate.	MR Egger	245.074	204	0.0259732
Micrococcaceae_Dry	Finngen R10 _15199_131266_Malignant neoplasm of prostate.	Inverse variance weighted	245.145	205	0.0288043
Micrococcaceae_Dry	UKB _28010_336223_Prostate cancer	MR Egger	117.306	107	0.233202
Micrococcaceae_Dry	UKB _28010_336223_Prostate cancer	Inverse variance weighted	117.36	108	0.253211
Micrococcaceae_Moist	Finngen R10 _15199_131266_Malignant neoplasm of prostate.	MR Egger	5.71838	5	0.334593
Micrococcaceae_Moist	Finngen R10 _15199_131266_Malignant neoplasm of prostate.	Inverse variance weighted	7.65822	6	0.264227
Micrococcus_Dry	Finngen R10 _15199_131266_Malignant neoplasm of prostate.	MR Egger	285.841	240	0.0226306
Micrococcus_Dry	Finngen R10 _15199_131266_Malignant neoplasm of prostate.	Inverse variance weighted	287.51	241	0.0214014
Micrococcus_Dry	UKB _28010_336223_Prostate cancer	MR Egger	123.601	118	0.343751
Micrococcus_Dry	UKB _28010_336223_Prostate cancer	Inverse variance weighted	124.457	119	0.347709
Micrococcus_Moist	Finngen R10 _15199_131266_Malignant neoplasm of prostate.	MR Egger	5.37135	6	0.49714
Micrococcus_Moist	Finngen R10 _15199_131266_Malignant neoplasm of prostate.	Inverse variance weighted	8.81043	7	0.266555
Moraxellaceae_Dry	Finngen R10 _15199_131266_Malignant neoplasm of prostate.	MR Egger	309.562	265	0.031073
Moraxellaceae_Dry	Finngen R10 _15199_131266_Malignant neoplasm of prostate.	Inverse variance weighted	309.843	266	0.0333313
Moraxellaceae_Dry	UKB _28010_336223_Prostate cancer	MR Egger	137.139	139	0.528739
Moraxellaceae_Dry	UKB _28010_336223_Prostate cancer	Inverse variance weighted	137.356	140	0.547403
Moraxellaceae_Moist	Finngen R10 _15199_131266_Malignant neoplasm of prostate.	MR Egger	22.1547	7	0.00238896
Moraxellaceae_Moist	Finngen R10 _15199_131266_Malignant neoplasm of prostate.	Inverse variance weighted	22.7815	8	0.00365646
Moraxellaceae_Moist	UKB _28010_336223_Prostate cancer	MR Egger	9.67478	4	0.0462771
Moraxellaceae_Moist	UKB _28010_336223_Prostate cancer	Inverse variance weighted	12.5173	5	0.0283475
Neisseriaceae_Dry	Finngen R10 _15199_131266_Malignant neoplasm of prostate.	MR Egger	200.757	152	0.00493115
Neisseriaceae_Dry	Finngen R10 _15199_131266_Malignant neoplasm of prostate.	Inverse variance weighted	203.509	153	0.00394446
Neisseriaceae_Dry	UKB _28010_336223_Prostate cancer	MR Egger	68.931	76	0.704589
Neisseriaceae_Dry	UKB _28010_336223_Prostate cancer	Inverse variance weighted	70.3043	77	0.692127
Neisseriaceae_Moist	Finngen R10 _15199_131266_Malignant neoplasm of prostate.	MR Egger	8.65375	7	0.27848
Neisseriaceae_Moist	Finngen R10 _15199_131266_Malignant neoplasm of prostate.	Inverse variance weighted	8.85224	8	0.354914
Neisseriaceae_Moist	UKB _28010_336223_Prostate cancer	MR Egger	0.542192	3	0.909529
Neisseriaceae_Moist	UKB _28010_336223_Prostate cancer	Inverse variance weighted	2.08588	4	0.719967
Neisseriaceae_Sebaceous	Finngen R10 _15199_131266_Malignant neoplasm of prostate.	MR Egger	10.9231	8	0.206095
Neisseriaceae_Sebaceous	Finngen R10 _15199_131266_Malignant neoplasm of prostate.	Inverse variance weighted	13.1745	9	0.154867
Paracoccus_Dry	Finngen R10 _15199_131266_Malignant neoplasm of prostate.	MR Egger	193.719	160	0.0356619
Paracoccus_Dry	Finngen R10 _15199_131266_Malignant neoplasm of prostate.	Inverse variance weighted	194.327	161	0.0376043
Paracoccus_Dry	UKB _28010_336223_Prostate cancer	MR Egger	76.5904	84	0.704553
Paracoccus_Dry	UKB _28010_336223_Prostate cancer	Inverse variance weighted	76.9573	85	0.721022
Paracoccus_Moist	Finngen R10 _15199_131266_Malignant neoplasm of prostate.	MR Egger	8.43817	6	0.207726
Paracoccus_Moist	Finngen R10 _15199_131266_Malignant neoplasm of prostate.	Inverse variance weighted	8.73551	7	0.272207
Paracoccus_Moist	UKB _28010_336223_Prostate cancer	MR Egger	0.0565665	2	0.972113
Paracoccus_Moist	UKB _28010_336223_Prostate cancer	Inverse variance weighted	0.978832	3	0.806374
Propionibacterium_Sebaceous	Finngen R10 _15199_131266_Malignant neoplasm of prostate.	MR Egger	5.35108	9	0.802693
Propionibacterium_Sebaceous	Finngen R10 _15199_131266_Malignant neoplasm of prostate.	Inverse variance weighted	5.66545	10	0.842544
Propionibacterium_Sebaceous	UKB _28010_336223_Prostate cancer	MR Egger	3.30147	5	0.653617
Propionibacterium_Sebaceous	UKB _28010_336223_Prostate cancer	Inverse variance weighted	3.3623	6	0.762191
Proteobacteria_Dry	Finngen R10 _15199_131266_Malignant neoplasm of prostate.	MR Egger	290.271	219	0.000890539
Proteobacteria_Dry	Finngen R10 _15199_131266_Malignant neoplasm of prostate.	Inverse variance weighted	290.332	220	0.0010303
Proteobacteria_Dry	UKB _28010_336223_Prostate cancer	MR Egger	129.774	112	0.120196
Proteobacteria_Dry	UKB _28010_336223_Prostate cancer	Inverse variance weighted	129.921	113	0.131847
Proteobacteria_Moist	Finngen R10 _15199_131266_Malignant neoplasm of prostate.	MR Egger	11.249	8	0.187984
Proteobacteria_Moist	Finngen R10 _15199_131266_Malignant neoplasm of prostate.	Inverse variance weighted	11.8625	9	0.221173
Proteobacteria_Moist	UKB _28010_336223_Prostate cancer	MR Egger	4.22072	4	0.376958
Proteobacteria_Moist	UKB _28010_336223_Prostate cancer	Inverse variance weighted	4.23482	5	0.516126
Proteobacteria_Sebaceous	Finngen R10 _15199_131266_Malignant neoplasm of prostate.	MR Egger	18.754	8	0.0162321
Proteobacteria_Sebaceous	Finngen R10 _15199_131266_Malignant neoplasm of prostate.	Inverse variance weighted	21.8565	9	0.00934509
Proteobacteria_Sebaceous	UKB _28010_336223_Prostate cancer	MR Egger	1.89034	6	0.929502
Proteobacteria_Sebaceous	UKB _28010_336223_Prostate cancer	Inverse variance weighted	2.08779	7	0.954822
Pseudomonadales_Moist	Finngen R10 _15199_131266_Malignant neoplasm of prostate.	MR Egger	18.3662	12	0.105015
Pseudomonadales_Moist	Finngen R10 _15199_131266_Malignant neoplasm of prostate.	Inverse variance weighted	18.6896	13	0.133047
Pseudomonadales_Moist	UKB _28010_336223_Prostate cancer	MR Egger	3.76317	7	0.806616
Pseudomonadales_Moist	UKB _28010_336223_Prostate cancer	Inverse variance weighted	3.77768	8	0.876604
Rhodobacteraceae_Dry	Finngen R10 _15199_131266_Malignant neoplasm of prostate.	MR Egger	175.007	160	0.197375
Rhodobacteraceae_Dry	Finngen R10 _15199_131266_Malignant neoplasm of prostate.	Inverse variance weighted	180.001	161	0.145331
Rhodobacteraceae_Dry	UKB _28010_336223_Prostate cancer	MR Egger	74.2633	82	0.716252
Rhodobacteraceae_Dry	UKB _28010_336223_Prostate cancer	Inverse variance weighted	74.2665	83	0.742464
Rhodobacteraceae_Moist	Finngen R10 _15199_131266_Malignant neoplasm of prostate.	MR Egger	11.3568	10	0.330402
Rhodobacteraceae_Moist	Finngen R10 _15199_131266_Malignant neoplasm of prostate.	Inverse variance weighted	16.5784	11	0.120981
Rhodobacteraceae_Moist	UKB _28010_336223_Prostate cancer	MR Egger	3.33727	3	0.342489
Rhodobacteraceae_Moist	UKB _28010_336223_Prostate cancer	Inverse variance weighted	3.74702	4	0.441324
Rothia_Dry	Finngen R10 _15199_131266_Malignant neoplasm of prostate.	MR Egger	115.471	95	0.0752631
Rothia_Dry	Finngen R10 _15199_131266_Malignant neoplasm of prostate.	Inverse variance weighted	116.17	96	0.0789761
Rothia_Dry	UKB _28010_336223_Prostate cancer	MR Egger	64.5939	48	0.0551744
Rothia_Dry	UKB _28010_336223_Prostate cancer	Inverse variance weighted	69.1488	49	0.0304644
Rothia_Moist	Finngen R10 _15199_131266_Malignant neoplasm of prostate.	MR Egger	18.4912	16	0.29593
Rothia_Moist	Finngen R10 _15199_131266_Malignant neoplasm of prostate.	Inverse variance weighted	18.4922	17	0.358443
Rothia_Moist	UKB _28010_336223_Prostate cancer	MR Egger	5.42843	3	0.142983
Rothia_Moist	UKB _28010_336223_Prostate cancer	Inverse variance weighted	5.45965	4	0.243299
Staphylococcus_Dry	Finngen R10 _15199_131266_Malignant neoplasm of prostate.	MR Egger	226.847	197	0.0711889
Staphylococcus_Dry	Finngen R10 _15199_131266_Malignant neoplasm of prostate.	Inverse variance weighted	231.649	198	0.0508485
Staphylococcus_Dry	UKB _28010_336223_Prostate cancer	MR Egger	110.514	101	0.243204
Staphylococcus_Dry	UKB _28010_336223_Prostate cancer	Inverse variance weighted	110.97	102	0.255631
Staphylococcus_Moist	Finngen R10 _15199_131266_Malignant neoplasm of prostate.	MR Egger	11.4907	11	0.403119
Staphylococcus_Moist	Finngen R10 _15199_131266_Malignant neoplasm of prostate.	Inverse variance weighted	11.9376	12	0.450701
Staphylococcus_Moist	UKB _28010_336223_Prostate cancer	MR Egger	2.24253	3	0.52362
Staphylococcus_Moist	UKB _28010_336223_Prostate cancer	Inverse variance weighted	3.25141	4	0.516667
Staphylococcus_Sebaceous	Finngen R10 _15199_131266_Malignant neoplasm of prostate.	MR Egger	12.2154	6	0.0573323
Staphylococcus_Sebaceous	Finngen R10 _15199_131266_Malignant neoplasm of prostate.	Inverse variance weighted	15.4302	7	0.0308638
Streptococcaceae_Dry	Finngen R10 _15199_131266_Malignant neoplasm of prostate.	MR Egger	215.29	150	0.00037989
Streptococcaceae_Dry	Finngen R10 _15199_131266_Malignant neoplasm of prostate.	Inverse variance weighted	218.225	151	0.000284592
Streptococcaceae_Dry	UKB _28010_336223_Prostate cancer	MR Egger	64.55	70	0.661434
Streptococcaceae_Dry	UKB _28010_336223_Prostate cancer	Inverse variance weighted	70.724	71	0.486913
Streptococcaceae_Moist	Finngen R10 _15199_131266_Malignant neoplasm of prostate.	MR Egger	39.1815	13	0.000187032
Streptococcaceae_Moist	Finngen R10 _15199_131266_Malignant neoplasm of prostate.	Inverse variance weighted	39.1826	14	0.000341778
Streptococcaceae_Moist	UKB _28010_336223_Prostate cancer	MR Egger	1.15051	6	0.979259
Streptococcaceae_Moist	UKB _28010_336223_Prostate cancer	Inverse variance weighted	4.36311	7	0.737132
Streptococcus_Dry	Finngen R10 _15199_131266_Malignant neoplasm of prostate.	MR Egger	159.387	140	0.125387
Streptococcus_Dry	Finngen R10 _15199_131266_Malignant neoplasm of prostate.	Inverse variance weighted	159.397	141	0.137741
Streptococcus_Dry	UKB _28010_336223_Prostate cancer	MR Egger	57.5613	69	0.83542
Streptococcus_Dry	UKB _28010_336223_Prostate cancer	Inverse variance weighted	58.6313	70	0.83178
Streptococcus_Moist	Finngen R10 _15199_131266_Malignant neoplasm of prostate.	MR Egger	16.5731	10	0.0843597
Streptococcus_Moist	Finngen R10 _15199_131266_Malignant neoplasm of prostate.	Inverse variance weighted	16.8092	11	0.113646
Streptococcus_Moist	UKB _28010_336223_Prostate cancer	MR Egger	4.47034	6	0.613299
Streptococcus_Moist	UKB _28010_336223_Prostate cancer	Inverse variance weighted	4.4841	7	0.722631
