# Supplementary material for: Causal relationship between 150 skin microbiomes and prostate cancer: insights from bidirectional mendelian randomization and meta-analysis
Source: Front Immunol. 2024 Sep 25;15:1463309. doi: 10.3389/fimmu.2024.1463309 (PMC11461290; doi:10.3389/fimmu.2024.1463309)
Supplement: Supplementary Table 7 — Results of Horizontal pleiotropy. [file Table7.xlsx]

## Sheet: Sheet 1
Exposure	Outcome	Egger_intercept	SE	pval
Acinetobacter_Dry	Finngen R10 -_15199_131266_Malignant neoplasm of prostate.	-0.00826305	0.00592594	0.164919
Acinetobacter_Dry	UKB -_28010_336223_Prostate cancer	-0.00249033	0.00590088	0.674181
Acinetobacter_Moist	Finngen R10 -_15199_131266_Malignant neoplasm of prostate.	0.0490735	0.0270571	0.129454
Actinomycetales_Dry	Finngen R10 -_15199_131266_Malignant neoplasm of prostate.	-0.00428188	0.00535103	0.424456
Actinomycetales_Dry	UKB -_28010_336223_Prostate cancer	0.00150407	0.00470828	0.749896
Actinomycetales_Moist	Finngen R10 -_15199_131266_Malignant neoplasm of prostate.	0.015812	0.0189345	0.418749
Actinomycetales_Moist	UKB -_28010_336223_Prostate cancer	0.0126415	0.0168785	0.487591
Actinomycetales_Sebaceous	Finngen R10 -_15199_131266_Malignant neoplasm of prostate.	-0.0434823	0.0340814	0.237808
Actinomycetales_Sebaceous	UKB -_28010_336223_Prostate cancer	-0.048335	0.0253245	0.12895
Alphaproteobacteria_Dry	Finngen R10 -_15199_131266_Malignant neoplasm of prostate.	-0.0106911	0.00589524	0.0717782
Alphaproteobacteria_Dry	UKB -_28010_336223_Prostate cancer	-0.0058616	0.00565096	0.302985
Alphaproteobacteria_Moist	Finngen R10 -_15199_131266_Malignant neoplasm of prostate.	0.0453711	0.0427376	0.336972
Anaerococcus_Dry	Finngen R10 -_15199_131266_Malignant neoplasm of prostate.	0.011536	0.00669902	0.0873017
Anaerococcus_Dry	UKB -_28010_336223_Prostate cancer	0.00759148	0.00560226	0.179751
ASV001_Dry	Finngen R10 -_15199_131266_Malignant neoplasm of prostate.	-0.00147452	0.00525431	0.779202
ASV001_Dry	UKB -_28010_336223_Prostate cancer	0.0012443	0.0044155	0.778522
ASV001_Moist	Finngen R10 -_15199_131266_Malignant neoplasm of prostate.	-0.057018	0.0371922	0.163801
ASV001_Sebaceous	Finngen R10 -_15199_131266_Malignant neoplasm of prostate.	0.029743	0.0241656	0.246563
ASV001_Sebaceous	UKB -_28010_336223_Prostate cancer	0.101736	0.0661341	0.184583
ASV002_Dry	Finngen R10 -_15199_131266_Malignant neoplasm of prostate.	0.00299147	0.0060986	0.62435
ASV002_Dry	UKB -_28010_336223_Prostate cancer	0.000503701	0.00514241	0.92219
ASV002_Moist	Finngen R10 -_15199_131266_Malignant neoplasm of prostate.	-0.014746	0.0753313	0.849687
ASV002_Moist	UKB -_28010_336223_Prostate cancer	0.0144977	0.057015	0.823035
ASV002_Sebaceous	Finngen R10 -_15199_131266_Malignant neoplasm of prostate.	-0.0104445	0.0441369	0.822327
ASV003_Dry	Finngen R10 -_15199_131266_Malignant neoplasm of prostate.	-0.00908707	0.00770452	0.240165
ASV003_Dry	UKB -_28010_336223_Prostate cancer	-0.0110754	0.00585794	0.0624811
ASV003_Moist	Finngen R10 -_15199_131266_Malignant neoplasm of prostate.	-0.00464773	0.0293505	0.87865
ASV003_Moist	UKB -_28010_336223_Prostate cancer	-0.0403526	0.0296544	0.306642
ASV004_Dry	Finngen R10 -_15199_131266_Malignant neoplasm of prostate.	0.00188535	0.00511895	0.712947
ASV004_Dry	UKB -_28010_336223_Prostate cancer	-0.00551419	0.00396778	0.166983
ASV004_Moist	Finngen R10 -_15199_131266_Malignant neoplasm of prostate.	0.11779	0.122823	0.438747
ASV004_Sebaceous	Finngen R10 -_15199_131266_Malignant neoplasm of prostate.	0.00723573	0.0258953	0.785614
ASV004_Sebaceous	UKB -_28010_336223_Prostate cancer	0.00074762	0.0284264	0.98067
ASV005_Dry	Finngen R10 -_15199_131266_Malignant neoplasm of prostate.	-0.0108908	0.00592554	0.0676576
ASV005_Dry	UKB -_28010_336223_Prostate cancer	0.000597867	0.00587352	0.919138
ASV005_Moist	Finngen R10 -_15199_131266_Malignant neoplasm of prostate.	0.0352757	0.0456973	0.475033
ASV005_Sebaceous	Finngen R10 -_15199_131266_Malignant neoplasm of prostate.	0.0275772	0.034347	0.452655
ASV005_Sebaceous	UKB -_28010_336223_Prostate cancer	-0.0576425	0.0417904	0.261633
ASV006_Dry	Finngen R10 -_15199_131266_Malignant neoplasm of prostate.	-0.00217552	0.00655713	0.74065
ASV006_Dry	UKB -_28010_336223_Prostate cancer	-0.00420756	0.00692098	0.545445
ASV006_Moist	Finngen R10 -_15199_131266_Malignant neoplasm of prostate.	-0.019472	0.0271487	0.491423
ASV006_Moist	UKB -_28010_336223_Prostate cancer	0.027498	0.0296317	0.421861
ASV007_Dry	Finngen R10 -_15199_131266_Malignant neoplasm of prostate.	0.00548321	0.0102103	0.592817
ASV007_Dry	UKB -_28010_336223_Prostate cancer	-0.00334549	0.00764646	0.664087
ASV007_Sebaceous	Finngen R10 -_15199_131266_Malignant neoplasm of prostate.	-0.016387	0.0292025	0.587049
ASV007_Sebaceous	UKB -_28010_336223_Prostate cancer	0.0095157	0.023903	0.704338
ASV008_Dry	Finngen R10 -_15199_131266_Malignant neoplasm of prostate.	-0.0222209	0.0156235	0.164623
ASV008_Dry	UKB -_28010_336223_Prostate cancer	0.00205534	0.0128218	0.874934
ASV008_Moist	Finngen R10 -_15199_131266_Malignant neoplasm of prostate.	0.0289564	0.0197548	0.16208
ASV008_Moist	UKB -_28010_336223_Prostate cancer	0.00635961	0.0157466	0.696888
ASV008_Sebaceous	Finngen R10 -_15199_131266_Malignant neoplasm of prostate.	-0.0359464	0.0244467	0.201412
ASV008_Sebaceous	UKB -_28010_336223_Prostate cancer	-0.0386685	0.0333255	0.329865
ASV009_Dry	Finngen R10 -_15199_131266_Malignant neoplasm of prostate.	0.00220591	0.00730932	0.763336
ASV009_Dry	UKB -_28010_336223_Prostate cancer	0.00392336	0.00605308	0.519396
ASV009_Moist	Finngen R10 -_15199_131266_Malignant neoplasm of prostate.	-0.0154415	0.0198115	0.455738
ASV009_Moist	UKB -_28010_336223_Prostate cancer	0.00638143	0.0366605	0.872895
ASV010_Dry	Finngen R10 -_15199_131266_Malignant neoplasm of prostate.	-0.000721688	0.00643818	0.910887
ASV010_Dry	UKB -_28010_336223_Prostate cancer	-0.00459835	0.00531158	0.38908
ASV010_Moist	Finngen R10 -_15199_131266_Malignant neoplasm of prostate.	-0.0188648	0.0297862	0.537494
ASV010_Moist	UKB -_28010_336223_Prostate cancer	-0.00803183	0.0231379	0.751419
ASV010_Sebaceous	Finngen R10 -_15199_131266_Malignant neoplasm of prostate.	-0.0493621	0.0398609	0.303653
ASV010_Sebaceous	UKB -_28010_336223_Prostate cancer	0.00805452	0.0266374	0.782118
ASV011_Dry	Finngen R10 -_15199_131266_Malignant neoplasm of prostate.	0.0105837	0.00982848	0.285722
ASV011_Dry	UKB -_28010_336223_Prostate cancer	0.00784767	0.0090826	0.394
ASV011_Moist	Finngen R10 -_15199_131266_Malignant neoplasm of prostate.	0.0169354	0.0370005	0.659337
ASV011_Moist	UKB -_28010_336223_Prostate cancer	-0.0643012	0.0217007	0.0414269
ASV012_Moist	Finngen R10 -_15199_131266_Malignant neoplasm of prostate.	-0.00821653	0.0266149	0.762081
ASV012_Moist	UKB -_28010_336223_Prostate cancer	-0.0233557	0.0345575	0.518192
ASV013_Dry	Finngen R10 -_15199_131266_Malignant neoplasm of prostate.	0.00894724	0.00721311	0.217392
ASV013_Dry	UKB -_28010_336223_Prostate cancer	0.00564818	0.00641996	0.383103
ASV013_Moist	Finngen R10 -_15199_131266_Malignant neoplasm of prostate.	-0.0151626	0.0172761	0.396059
ASV013_Moist	UKB -_28010_336223_Prostate cancer	-0.0242055	0.0188943	0.256357
ASV013_Sebaceous	Finngen R10 -_15199_131266_Malignant neoplasm of prostate.	0.00221288	0.017109	0.898929
ASV013_Sebaceous	UKB -_28010_336223_Prostate cancer	0.00810764	0.0140119	0.578764
ASV015_Dry	Finngen R10 -_15199_131266_Malignant neoplasm of prostate.	0.0107957	0.00665454	0.106432
ASV015_Dry	UKB -_28010_336223_Prostate cancer	0.00167358	0.0053346	0.75445
ASV015_Moist	Finngen R10 -_15199_131266_Malignant neoplasm of prostate.	0.0141346	0.0237786	0.570932
ASV015_Moist	UKB -_28010_336223_Prostate cancer	-0.0170174	0.0193466	0.443836
ASV015_Sebaceous	Finngen R10 -_15199_131266_Malignant neoplasm of prostate.	0.0417852	0.0293427	0.192249
ASV015_Sebaceous	UKB -_28010_336223_Prostate cancer	0.000711628	0.0197331	0.972628
ASV016_Dry	Finngen R10 -_15199_131266_Malignant neoplasm of prostate.	-0.00476429	0.00552965	0.389945
ASV016_Dry	UKB -_28010_336223_Prostate cancer	0.000767086	0.00484575	0.874524
ASV016_Moist	Finngen R10 -_15199_131266_Malignant neoplasm of prostate.	-0.00196322	0.035914	0.957746
ASV016_Moist	UKB -_28010_336223_Prostate cancer	0.00530275	0.0255807	0.849053
ASV019_Dry	Finngen R10 -_15199_131266_Malignant neoplasm of prostate.	-0.000555199	0.00665447	0.933597
ASV019_Dry	UKB -_28010_336223_Prostate cancer	-0.00789783	0.00606544	0.195786
ASV019_Moist	Finngen R10 -_15199_131266_Malignant neoplasm of prostate.	-0.0189736	0.0177046	0.296627
ASV019_Moist	UKB -_28010_336223_Prostate cancer	0.0123244	0.0196916	0.554446
ASV021_Dry	Finngen R10 -_15199_131266_Malignant neoplasm of prostate.	0.00457445	0.00578754	0.430417
ASV021_Dry	UKB -_28010_336223_Prostate cancer	-0.00059301	0.00528781	0.910965
ASV021_Moist	Finngen R10 -_15199_131266_Malignant neoplasm of prostate.	0.00340596	0.0163686	0.83897
ASV021_Moist	UKB -_28010_336223_Prostate cancer	0.00989201	0.016755	0.576473
ASV022_Dry	Finngen R10 -_15199_131266_Malignant neoplasm of prostate.	-0.000303551	0.0067023	0.963953
ASV022_Dry	UKB -_28010_336223_Prostate cancer	-0.00816969	0.00642154	0.208199
ASV022_Moist	Finngen R10 -_15199_131266_Malignant neoplasm of prostate.	-0.0343367	0.0281243	0.309329
ASV023_Dry	Finngen R10 -_15199_131266_Malignant neoplasm of prostate.	0.000682891	0.00735653	0.926168
ASV023_Dry	UKB -_28010_336223_Prostate cancer	-0.00915945	0.00544209	0.0962114
ASV026_Moist	Finngen R10 -_15199_131266_Malignant neoplasm of prostate.	0.00493857	0.0281781	0.864371
ASV026_Moist	UKB -_28010_336223_Prostate cancer	-0.0136205	0.0141867	0.368991
ASV031_Dry	Finngen R10 -_15199_131266_Malignant neoplasm of prostate.	-0.00496616	0.00599872	0.408841
ASV031_Dry	UKB -_28010_336223_Prostate cancer	0.00547689	0.00577557	0.345641
ASV033_Sebaceous	Finngen R10 -_15199_131266_Malignant neoplasm of prostate.	-0.00446926	0.0216543	0.839945
ASV033_Sebaceous	UKB -_28010_336223_Prostate cancer	0.000972215	0.0219135	0.96633
ASV035_Dry	Finngen R10 -_15199_131266_Malignant neoplasm of prostate.	-0.00995114	0.00746527	0.185039
ASV035_Dry	UKB -_28010_336223_Prostate cancer	-0.00855052	0.00619656	0.172919
ASV037_Dry	Finngen R10 -_15199_131266_Malignant neoplasm of prostate.	-0.00461449	0.0165708	0.782388
ASV037_Dry	UKB -_28010_336223_Prostate cancer	0.00023682	0.0108681	0.982869
ASV037_Moist	Finngen R10 -_15199_131266_Malignant neoplasm of prostate.	0.00440856	0.0256768	0.867941
ASV037_Moist	UKB -_28010_336223_Prostate cancer	0.0162159	0.0263977	0.565895
ASV039_Dry	Finngen R10 -_15199_131266_Malignant neoplasm of prostate.	0.00168535	0.00665899	0.800524
ASV039_Dry	UKB -_28010_336223_Prostate cancer	0.000831803	0.00664695	0.900793
ASV039_Moist	Finngen R10 -_15199_131266_Malignant neoplasm of prostate.	0.00690505	0.0181503	0.708624
ASV039_Moist	UKB -_28010_336223_Prostate cancer	-0.00813271	0.0168203	0.641693
ASV042_Dry	Finngen R10 -_15199_131266_Malignant neoplasm of prostate.	0.0104386	0.00543938	0.0563633
ASV042_Dry	UKB -_28010_336223_Prostate cancer	0.00421936	0.00506115	0.40643
ASV042_Moist	Finngen R10 -_15199_131266_Malignant neoplasm of prostate.	-0.00106553	0.0169071	0.950529
ASV042_Moist	UKB -_28010_336223_Prostate cancer	-0.0145708	0.0147772	0.347376
ASV045_Dry	Finngen R10 -_15199_131266_Malignant neoplasm of prostate.	-0.00302705	0.00587135	0.606867
ASV045_Dry	UKB -_28010_336223_Prostate cancer	-0.00296881	0.00533144	0.579224
ASV045_Moist	Finngen R10 -_15199_131266_Malignant neoplasm of prostate.	0.0097919	0.0270325	0.725542
ASV045_Moist	UKB -_28010_336223_Prostate cancer	0.0918045	0.0616199	0.274722
ASV053_Dry	Finngen R10 -_15199_131266_Malignant neoplasm of prostate.	-0.00532883	0.00766806	0.488924
ASV053_Dry	UKB -_28010_336223_Prostate cancer	-0.00298826	0.00844169	0.725207
ASV054_Dry	Finngen R10 -_15199_131266_Malignant neoplasm of prostate.	0.0173297	0.0103874	0.0991576
ASV054_Dry	UKB -_28010_336223_Prostate cancer	0.00240492	0.00707612	0.735576
ASV054_Moist	Finngen R10 -_15199_131266_Malignant neoplasm of prostate.	0.0105962	0.0177524	0.560835
ASV054_Moist	UKB -_28010_336223_Prostate cancer	0.00976971	0.0145194	0.519988
ASV057_Dry	Finngen R10 -_15199_131266_Malignant neoplasm of prostate.	0.00186714	0.00817206	0.819586
ASV057_Dry	UKB -_28010_336223_Prostate cancer	-7.54019e-05	0.00634974	0.99056
ASV061_Dry	Finngen R10 -_15199_131266_Malignant neoplasm of prostate.	0.000724904	0.00838454	0.931263
ASV061_Dry	UKB -_28010_336223_Prostate cancer	0.00936275	0.0078625	0.238751
ASV063_Dry	Finngen R10 -_15199_131266_Malignant neoplasm of prostate.	-0.00336346	0.00770746	0.663358
ASV063_Dry	UKB -_28010_336223_Prostate cancer	0.00657578	0.0059057	0.269488
ASV065_Dry	Finngen R10 -_15199_131266_Malignant neoplasm of prostate.	-0.00112664	0.0065067	0.86278
ASV065_Dry	UKB -_28010_336223_Prostate cancer	-0.000466792	0.0068699	0.946024
ASV070_Dry	Finngen R10 -_15199_131266_Malignant neoplasm of prostate.	0.00973153	0.00796739	0.224383
ASV070_Dry	UKB -_28010_336223_Prostate cancer	0.00750374	0.00606107	0.220093
ASV070_Moist	Finngen R10 -_15199_131266_Malignant neoplasm of prostate.	0.00900202	0.0410629	0.830159
ASV072_Dry	Finngen R10 -_15199_131266_Malignant neoplasm of prostate.	0.00189906	0.00805647	0.814148
ASV072_Dry	UKB -_28010_336223_Prostate cancer	-0.0101962	0.00822689	0.221631
ASV076_Dry	Finngen R10 -_15199_131266_Malignant neoplasm of prostate.	-0.000407416	0.00604007	0.946301
ASV076_Dry	UKB -_28010_336223_Prostate cancer	0.00354167	0.00540211	0.513868
ASV086_Dry	Finngen R10 -_15199_131266_Malignant neoplasm of prostate.	-0.00374867	0.00653943	0.567271
ASV086_Dry	UKB -_28010_336223_Prostate cancer	-0.00394103	0.00579594	0.498466
ASV092_Dry	Finngen R10 -_15199_131266_Malignant neoplasm of prostate.	0.008266	0.00577452	0.154113
ASV092_Dry	UKB -_28010_336223_Prostate cancer	-0.00545403	0.00577152	0.347252
ASV093_Sebaceous	Finngen R10 -_15199_131266_Malignant neoplasm of prostate.	-0.00447808	0.0234502	0.850958
ASV093_Sebaceous	UKB -_28010_336223_Prostate cancer	-0.00599517	0.0155409	0.708629
ASV100_Dry	Finngen R10 -_15199_131266_Malignant neoplasm of prostate.	0.00499741	0.00765101	0.514886
ASV100_Dry	UKB -_28010_336223_Prostate cancer	0.000550917	0.00695812	0.937136
ASV114_Dry	Finngen R10 -_15199_131266_Malignant neoplasm of prostate.	-0.00812972	0.00753755	0.282946
ASV114_Dry	UKB -_28010_336223_Prostate cancer	-0.00306213	0.00646488	0.637357
ASV122_Sebaceous	Finngen R10 -_15199_131266_Malignant neoplasm of prostate.	-0.0218086	0.0290484	0.474294
Bacillales_Dry	Finngen R10 -_15199_131266_Malignant neoplasm of prostate.	-0.00417353	0.00666863	0.532192
Bacillales_Dry	UKB -_28010_336223_Prostate cancer	-0.00726545	0.00567303	0.203742
Bacilli_Dry	Finngen R10 -_15199_131266_Malignant neoplasm of prostate.	-0.0144597	0.00538216	0.00777455
Bacilli_Dry	UKB -_28010_336223_Prostate cancer	-0.00520215	0.00534078	0.332432
Bacilli_Moist	Finngen R10 -_15199_131266_Malignant neoplasm of prostate.	0.0401265	0.0359342	0.29655
Bacilli_Moist	UKB -_28010_336223_Prostate cancer	-0.039996	0.0411796	0.403059
Bacilli_Sebaceous	Finngen R10 -_15199_131266_Malignant neoplasm of prostate.	0.011414	0.027268	0.69009
Bacilli_Sebaceous	UKB -_28010_336223_Prostate cancer	-0.0165112	0.024908	0.554785
Bacteroidales_Dry	Finngen R10 -_15199_131266_Malignant neoplasm of prostate.	-0.0307473	0.0156909	0.0580491
Bacteroidales_Dry	UKB -_28010_336223_Prostate cancer	0.00553296	0.0133143	0.683247
Bacteroides_Dry	Finngen R10 -_15199_131266_Malignant neoplasm of prostate.	-0.00469244	0.00903227	0.605086
Bacteroides_Dry	UKB -_28010_336223_Prostate cancer	-0.00239914	0.00834821	0.775422
Bacteroides_Moist	Finngen R10 -_15199_131266_Malignant neoplasm of prostate.	0.0390772	0.0831831	0.662983
Bacteroides_Moist	UKB -_28010_336223_Prostate cancer	0.0105018	0.0543115	0.864532
Bacteroidetes_Dry	Finngen R10 -_15199_131266_Malignant neoplasm of prostate.	0.00754018	0.00785691	0.339298
Bacteroidetes_Dry	UKB -_28010_336223_Prostate cancer	-0.0121276	0.00699606	0.0889356
Bacteroidetes_Moist	Finngen R10 -_15199_131266_Malignant neoplasm of prostate.	0.00867259	0.0206889	0.682483
Bacteroidetes_Moist	UKB -_28010_336223_Prostate cancer	-0.00846073	0.0268147	0.760437
Betaproteobacteria_Dry	Finngen R10 -_15199_131266_Malignant neoplasm of prostate.	0.00259548	0.00620599	0.676267
Betaproteobacteria_Dry	UKB -_28010_336223_Prostate cancer	-0.0112049	0.0052984	0.0368628
Betaproteobacteria_Moist	Finngen R10 -_15199_131266_Malignant neoplasm of prostate.	-0.0542422	0.0321359	0.129909
Betaproteobacteria_Moist	UKB -_28010_336223_Prostate cancer	0.00135222	0.0169734	0.938732
Betaproteobacteria_Sebaceous	Finngen R10 -_15199_131266_Malignant neoplasm of prostate.	0.0306457	0.0309727	0.355407
Betaproteobacteria_Sebaceous	UKB -_28010_336223_Prostate cancer	-0.0166686	0.0318357	0.652803
Burkholderiales_Dry	Finngen R10 -_15199_131266_Malignant neoplasm of prostate.	0.00762071	0.00648558	0.242273
Burkholderiales_Dry	UKB -_28010_336223_Prostate cancer	-0.00849751	0.00651084	0.196749
Burkholderiales_Moist	Finngen R10 -_15199_131266_Malignant neoplasm of prostate.	-0.043379	0.0304488	0.20413
Burkholderiales_Moist	UKB -_28010_336223_Prostate cancer	0.0152682	0.0245245	0.567302
Chryseobacterium_Dry	Finngen R10 -_15199_131266_Malignant neoplasm of prostate.	0.00653572	0.00660922	0.324416
Chryseobacterium_Dry	UKB -_28010_336223_Prostate cancer	0.000776218	0.00547609	0.88765
Chryseobacterium_Moist	Finngen R10 -_15199_131266_Malignant neoplasm of prostate.	0.0103248	0.0192868	0.602202
Chryseobacterium_Moist	UKB -_28010_336223_Prostate cancer	0.0185921	0.0244308	0.480981
Clostridiales_Dry	Finngen R10 -_15199_131266_Malignant neoplasm of prostate.	-0.00020285	0.00551422	0.9707
Clostridiales_Dry	UKB -_28010_336223_Prostate cancer	-0.000218809	0.00610469	0.971502
Clostridiales_Incertae_Sedis_XI_Dry	Finngen R10 -_15199_131266_Malignant neoplasm of prostate.	-0.0019254	0.00632412	0.761186
Clostridiales_Incertae_Sedis_XI_Dry	UKB -_28010_336223_Prostate cancer	-0.0029321	0.00568066	0.607086
Clostridiales_Incertae_Sedis_XI_Moist	Finngen R10 -_15199_131266_Malignant neoplasm of prostate.	0.00525798	0.0202759	0.798912
Clostridiales_Incertae_Sedis_XI_Moist	UKB -_28010_336223_Prostate cancer	0.00407276	0.018089	0.830775
Clostridiales_Moist	Finngen R10 -_15199_131266_Malignant neoplasm of prostate.	0.0128525	0.0275892	0.652388
Clostridiales_Moist	UKB -_28010_336223_Prostate cancer	0.00316552	0.0294444	0.921172
Corynebacterium_Dry	Finngen R10 -_15199_131266_Malignant neoplasm of prostate.	-0.00889871	0.00531369	0.0955148
Corynebacterium_Dry	UKB -_28010_336223_Prostate cancer	0.00985966	0.00504603	0.0536803
Corynebacterium_Moist	Finngen R10 -_15199_131266_Malignant neoplasm of prostate.	-0.0115763	0.0307514	0.716372
Corynebacterium_Moist	UKB -_28010_336223_Prostate cancer	-0.0100939	0.0293196	0.76347
Corynebacterium_Sebaceous	Finngen R10 -_15199_131266_Malignant neoplasm of prostate.	0.00290737	0.0298962	0.925696
Enhydrobacter_Dry	Finngen R10 -_15199_131266_Malignant neoplasm of prostate.	-0.00289184	0.00542611	0.594581
Enhydrobacter_Dry	UKB -_28010_336223_Prostate cancer	-0.00420366	0.00456252	0.358782
Enhydrobacter_Moist	Finngen R10 -_15199_131266_Malignant neoplasm of prostate.	0.0687954	0.034452	0.076943
Enhydrobacter_Moist	UKB -_28010_336223_Prostate cancer	0.0256156	0.0299978	0.455915
Finegoldia_Dry	Finngen R10 -_15199_131266_Malignant neoplasm of prostate.	0.00128453	0.00593005	0.828801
Finegoldia_Dry	UKB -_28010_336223_Prostate cancer	-0.000423729	0.00671188	0.949839
Firmicutes_Dry	Finngen R10 -_15199_131266_Malignant neoplasm of prostate.	-0.0155265	0.0051607	0.0029376
Firmicutes_Dry	UKB -_28010_336223_Prostate cancer	-0.00333019	0.00468898	0.479159
Firmicutes_Sebaceous	Finngen R10 -_15199_131266_Malignant neoplasm of prostate.	-0.00258763	0.0353357	0.943421
Firmicutes_Sebaceous	UKB -_28010_336223_Prostate cancer	0.0403452	0.0388858	0.408473
Flavobacteriaceae_Dry	Finngen R10 -_15199_131266_Malignant neoplasm of prostate.	0.00538166	0.00656097	0.413308
Flavobacteriaceae_Dry	UKB -_28010_336223_Prostate cancer	-0.00571317	0.00585281	0.332175
Flavobacteriaceae_Moist	Finngen R10 -_15199_131266_Malignant neoplasm of prostate.	-0.00922915	0.0288974	0.757621
Flavobacteriaceae_Moist	UKB -_28010_336223_Prostate cancer	-0.0450615	0.02509	0.170362
Gammaproteobacteria_Dry	Finngen R10 -_15199_131266_Malignant neoplasm of prostate.	-0.00687135	0.00525226	0.192014
Gammaproteobacteria_Dry	UKB -_28010_336223_Prostate cancer	0.00108213	0.004697	0.818207
Gammaproteobacteria_Moist	Finngen R10 -_15199_131266_Malignant neoplasm of prostate.	-0.0116982	0.0246827	0.645719
Gammaproteobacteria_Moist	UKB -_28010_336223_Prostate cancer	-0.0537341	0.0252112	0.100055
Gammaproteobacteria_Sebaceous	Finngen R10 -_15199_131266_Malignant neoplasm of prostate.	-0.0214288	0.0320299	0.52027
Gammaproteobacteria_Sebaceous	UKB -_28010_336223_Prostate cancer	-0.0108764	0.0210923	0.64169
Haemophilus_Dry	Finngen R10 -_15199_131266_Malignant neoplasm of prostate.	-0.003989	0.0136975	0.77204
Haemophilus_Dry	UKB -_28010_336223_Prostate cancer	0.00386508	0.0120378	0.751324
Kocuria_Dry	Finngen R10 -_15199_131266_Malignant neoplasm of prostate.	-0.00277822	0.0075578	0.713893
Kocuria_Dry	UKB -_28010_336223_Prostate cancer	-0.0140479	0.00730858	0.0596845
Lactobacillales_Dry	Finngen R10 -_15199_131266_Malignant neoplasm of prostate.	-0.00355612	0.00608828	0.559946
Lactobacillales_Dry	UKB -_28010_336223_Prostate cancer	-0.00901479	0.00532443	0.0941871
Lactobacillales_Moist	Finngen R10 -_15199_131266_Malignant neoplasm of prostate.	-0.0383233	0.0268613	0.179161
Lactobacillales_Moist	UKB -_28010_336223_Prostate cancer	0.0142913	0.0261184	0.604
Micrococcaceae_Dry	Finngen R10 -_15199_131266_Malignant neoplasm of prostate.	-0.00128229	0.0052813	0.808406
Micrococcaceae_Dry	UKB -_28010_336223_Prostate cancer	0.00105911	0.00478414	0.825219
Micrococcaceae_Moist	Finngen R10 -_15199_131266_Malignant neoplasm of prostate.	-0.0534313	0.0410265	0.249553
Micrococcus_Dry	Finngen R10 -_15199_131266_Malignant neoplasm of prostate.	0.00572331	0.00483514	0.237707
Micrococcus_Dry	UKB -_28010_336223_Prostate cancer	0.00410778	0.00454559	0.368003
Micrococcus_Moist	Finngen R10 -_15199_131266_Malignant neoplasm of prostate.	0.062897	0.0339164	0.113087
Moraxellaceae_Dry	Finngen R10 -_15199_131266_Malignant neoplasm of prostate.	-0.002432	0.00495688	0.624093
Moraxellaceae_Dry	UKB -_28010_336223_Prostate cancer	-0.00190405	0.00408455	0.641831
Moraxellaceae_Moist	Finngen R10 -_15199_131266_Malignant neoplasm of prostate.	0.0235397	0.0528987	0.669757
Moraxellaceae_Moist	UKB -_28010_336223_Prostate cancer	-0.0358802	0.0330975	0.339303
Neisseriaceae_Dry	Finngen R10 -_15199_131266_Malignant neoplasm of prostate.	-0.0104203	0.00721875	0.150935
Neisseriaceae_Dry	UKB -_28010_336223_Prostate cancer	-0.00697988	0.00595616	0.244908
Neisseriaceae_Moist	Finngen R10 -_15199_131266_Malignant neoplasm of prostate.	-0.011765	0.0293619	0.700596
Neisseriaceae_Moist	UKB -_28010_336223_Prostate cancer	0.0409388	0.03295	0.302339
Neisseriaceae_Sebaceous	Finngen R10 -_15199_131266_Malignant neoplasm of prostate.	0.0336526	0.026207	0.235043
Paracoccus_Dry	Finngen R10 -_15199_131266_Malignant neoplasm of prostate.	0.00443415	0.00625725	0.479578
Paracoccus_Dry	UKB -_28010_336223_Prostate cancer	0.00345707	0.00570753	0.546345
Paracoccus_Moist	Finngen R10 -_15199_131266_Malignant neoplasm of prostate.	-0.01249	0.0271632	0.661842
Paracoccus_Moist	UKB -_28010_336223_Prostate cancer	-0.0198833	0.0207043	0.438218
Propionibacterium_Sebaceous	Finngen R10 -_15199_131266_Malignant neoplasm of prostate.	-0.0161397	0.0287858	0.588697
Propionibacterium_Sebaceous	UKB -_28010_336223_Prostate cancer	-0.0053656	0.0217553	0.814997
Proteobacteria_Dry	Finngen R10 -_15199_131266_Malignant neoplasm of prostate.	0.00131576	0.00613471	0.830374
Proteobacteria_Dry	UKB -_28010_336223_Prostate cancer	-0.00186657	0.00523449	0.722069
Proteobacteria_Moist	Finngen R10 -_15199_131266_Malignant neoplasm of prostate.	-0.0174667	0.0264445	0.527486
Proteobacteria_Moist	UKB -_28010_336223_Prostate cancer	0.00217737	0.0188336	0.913533
Proteobacteria_Sebaceous	Finngen R10 -_15199_131266_Malignant neoplasm of prostate.	-0.0445612	0.0387349	0.283198
Proteobacteria_Sebaceous	UKB -_28010_336223_Prostate cancer	-0.00879827	0.0198003	0.672368
Pseudomonadales_Moist	Finngen R10 -_15199_131266_Malignant neoplasm of prostate.	0.0102134	0.0222187	0.653965
Pseudomonadales_Moist	UKB -_28010_336223_Prostate cancer	-0.00175586	0.0145752	0.907497
Rhodobacteraceae_Dry	Finngen R10 -_15199_131266_Malignant neoplasm of prostate.	-0.0127507	0.00596756	0.0341443
Rhodobacteraceae_Dry	UKB -_28010_336223_Prostate cancer	-0.000312827	0.00558214	0.955446
Rhodobacteraceae_Moist	Finngen R10 -_15199_131266_Malignant neoplasm of prostate.	-0.0491334	0.0229143	0.0576228
Rhodobacteraceae_Moist	UKB -_28010_336223_Prostate cancer	-0.011398	0.0187804	0.586762
Rothia_Dry	Finngen R10 -_15199_131266_Malignant neoplasm of prostate.	-0.00686805	0.00905074	0.449828
Rothia_Dry	UKB -_28010_336223_Prostate cancer	-0.0172382	0.00936972	0.0719887
Rothia_Moist	Finngen R10 -_15199_131266_Malignant neoplasm of prostate.	-0.000645406	0.0212077	0.976098
Rothia_Moist	UKB -_28010_336223_Prostate cancer	-0.00535717	0.0407858	0.903813
Staphylococcus_Dry	Finngen R10 -_15199_131266_Malignant neoplasm of prostate.	-0.0113868	0.00557616	0.0424799
Staphylococcus_Dry	UKB -_28010_336223_Prostate cancer	0.00316521	0.00490216	0.519953
Staphylococcus_Moist	Finngen R10 -_15199_131266_Malignant neoplasm of prostate.	0.0175334	0.0268042	0.526467
Staphylococcus_Moist	UKB -_28010_336223_Prostate cancer	-0.034822	0.0346684	0.389174
Staphylococcus_Sebaceous	Finngen R10 -_15199_131266_Malignant neoplasm of prostate.	0.0446751	0.0355524	0.255605
Streptococcaceae_Dry	Finngen R10 -_15199_131266_Malignant neoplasm of prostate.	-0.00973272	0.00680625	0.154806
Streptococcaceae_Dry	UKB -_28010_336223_Prostate cancer	-0.013241	0.0053289	0.015358
Streptococcaceae_Moist	Finngen R10 -_15199_131266_Malignant neoplasm of prostate.	0.0006636	0.0353429	0.985305
Streptococcaceae_Moist	UKB -_28010_336223_Prostate cancer	-0.0324519	0.0181056	0.123247
Streptococcus_Dry	Finngen R10 -_15199_131266_Malignant neoplasm of prostate.	0.00065454	0.00684855	0.923996
Streptococcus_Dry	UKB -_28010_336223_Prostate cancer	-0.00645563	0.00624093	0.30456
Streptococcus_Moist	Finngen R10 -_15199_131266_Malignant neoplasm of prostate.	0.00902135	0.0239002	0.71372
Streptococcus_Moist	UKB -_28010_336223_Prostate cancer	0.00191945	0.016366	0.910463
