# Supplementary material for: Causal relationship between 150 skin microbiomes and prostate cancer: insights from bidirectional mendelian randomization and meta-analysis
Source: Front Immunol. 2024 Sep 25;15:1463309. doi: 10.3389/fimmu.2024.1463309 (PMC11461290; doi:10.3389/fimmu.2024.1463309)
Supplement: Supplementary Table 8 — Results of the reverse MR analysis. [file Table8.xlsx]

## Sheet: Sheet 1
id.exposure	id.outcome	outcome	exposure	method	nsnp	b	se	pval	lo_ci	up_ci	or	or_lci95	or_uci95
SaiKrE	x0YoUO	GCST90133217_buildGRCh37	Finngen R10 -_15199_131266_Malignant neoplasm of prostate.	Inverse variance weighted (multiplicative random effects)	12	-0.0963727	0.304652	0.751746	-0.69349	0.500744	0.908126	0.499829	1.64995
SaiKrE	x0YoUO	GCST90133217_buildGRCh37	Finngen R10 -_15199_131266_Malignant neoplasm of prostate.	MR Egger	12	0.00739034	1.17026	0.995085	-2.28632	2.3011	1.00742	0.10164	9.98514
SaiKrE	x0YoUO	GCST90133217_buildGRCh37	Finngen R10 -_15199_131266_Malignant neoplasm of prostate.	Weighted median	12	-0.43451	0.280194	0.120963	-0.98369	0.11467	0.647582	0.373929	1.1215
6u8Q47	x0YoUO	GCST90133217_buildGRCh37	UKB -_28010_336223_Prostate cancer	Inverse variance weighted (fixed effects)	8	-0.072013	0.503762	0.886329	-1.05939	0.91536	0.930519	0.346669	2.49767
6u8Q47	x0YoUO	GCST90133217_buildGRCh37	UKB -_28010_336223_Prostate cancer	MR Egger	8	0.156099	2.284	0.947732	-4.32054	4.63274	1.16894	0.0132927	102.795
6u8Q47	x0YoUO	GCST90133217_buildGRCh37	UKB -_28010_336223_Prostate cancer	Weighted median	8	-0.649178	0.72737	0.372125	-2.07482	0.776467	0.522475	0.125579	2.17378
